# Supplementary material for: Network-based repurposing identifies anti-alarmins as drug candidates to control severe lung inflammation in COVID-19
Source: PLoS One. 2021 Jul 22;16(7):e0254374. doi: 10.1371/journal.pone.0254374 (PMC8297899; doi:10.1371/journal.pone.0254374)
Supplement: S3 Table — (XLSX) [file pone.0254374.s003.xlsx]

## Sheet: Alarmins #1
Drugbank ID	Drug name	Groups	Drug type	N Targets	Targets	COVID CT	network_rank	cmap_score
DB02812	RWJ-56423	experimental	small_molecule	1	Cationic trypsinogen (PRSS1)[PRSS1][]	0	1
DB00834	Mifepristone	approved//investigational	small_molecule	2	Glucocorticoid receptor (NR3C1)[NR3C1][]//Progesterone receptor[PGR][antagonist]	0	2.5	0.294
DB08867	Ulipristal	approved	small_molecule	2	Glucocorticoid receptor[NR3C1][antagonist]//Progesterone receptor[PGR][modulator]	0	2.5
DB07161	5-phenyl-1H-indazol-3-amine	experimental	small_molecule	1	Janus kinase 2 (JAK-2)[JAK2][]	0	7
DB11763	Momelotinib	investigational	small_molecule	1	Janus kinase 2 (JAK-2)[JAK2][]	0	7
DB12588	AZD-1480	investigational	small_molecule	1	Janus kinase 2 (JAK-2)[JAK2][]	0	7
DB12591	BMS-911543	investigational	small_molecule	1	Janus kinase 2 (JAK-2)[JAK2][]	0	7
DB12784	NS-018	investigational	small_molecule	1	Janus kinase 2 (JAK-2)[JAK2][]	0	7
DB13040	Gandotinib	investigational	small_molecule	1	Janus kinase 2 (JAK-2)[JAK2][]	0	7
DB13245	Thiram	approved//experimental	small_molecule	1	Janus kinase 2 (JAK-2)[JAK2][]	0	7
DB00180	Flunisolide	approved//investigational	small_molecule	1	Glucocorticoid receptor (NR3C1)[NR3C1][]	0	25	-0.288
DB00324	Fluorometholone	approved//investigational	small_molecule	1	Glucocorticoid receptor (NR3C1)[NR3C1][]	0	25	-0.115
DB00394	Beclomethasone dipropionate	approved//investigational	small_molecule	1	Glucocorticoid receptor[NR3C1][agonist]	0	25
DB00443	Betamethasone	approved//vet_approved	small_molecule	1	Glucocorticoid receptor (NR3C1)[NR3C1][]	0	25	-0.344
DB00588	Fluticasone propionate	approved	small_molecule	1	Glucocorticoid receptor[NR3C1][agonist]	0	25
DB00596	Ulobetasol	approved	small_molecule	1	Glucocorticoid receptor[NR3C1][agonist]	0	25
DB00620	Triamcinolone	approved//vet_approved	small_molecule	1	Glucocorticoid receptor (NR3C1)[NR3C1][]	0	25	0.187
DB00635	Prednisone	approved//vet_approved	small_molecule	1	Glucocorticoid receptor (NR3C1)[NR3C1][]	0.0041365	25	-0.294
DB00663	Flumethasone	approved//vet_approved	small_molecule	1	Glucocorticoid receptor[NR3C1][agonist]	0	25	-0.25
DB00764	Mometasone	approved//vet_approved	small_molecule	1	Glucocorticoid receptor (NR3C1)[NR3C1][]	0	25	-0.18
DB00769	Hydrocortamate	approved	small_molecule	1	Glucocorticoid receptor (NR3C1)[NR3C1][]	0	25
DB00860	Prednisolone	approved//vet_approved	small_molecule	1	Glucocorticoid receptor (NR3C1)[NR3C1][]	0	25	0.141
DB00959	Methylprednisolone	approved//vet_approved	small_molecule	1	Glucocorticoid receptor[NR3C1][agonist]	0.0879007	25	0.177
DB01013	Clobetasol propionate	approved	small_molecule	1	Glucocorticoid receptor[NR3C1][agonist]	0	25
DB01222	Budesonide	approved	small_molecule	1	Glucocorticoid receptor (NR3C1)[NR3C1][]	0.0351603	25	-0.255
DB01234	Dexamethasone	approved//investigational//vet_approved	small_molecule	1	Glucocorticoid receptor (NR3C1)[NR3C1][]	0.0124095	25	0.506
DB05423	ORG-34517	investigational	small_molecule	1	Glucocorticoid receptor (NR3C1)[NR3C1][]	0	25
DB05442	Etiprednol dicloacetate	investigational	small_molecule	1	Glucocorticoid receptor (NR3C1)[NR3C1][]	0	25
DB08906	Fluticasone furoate	approved	small_molecule	1	Glucocorticoid receptor[NR3C1][agonist]	0	25
DB09383	Meprednisone	approved//investigational	small_molecule	1	Glucocorticoid receptor (NR3C1)[NR3C1][]	0	25
DB11921	Deflazacort	approved//investigational	small_molecule	1	Glucocorticoid receptor (NR3C1)[NR3C1][]	0	25
DB12041	Mapracorat	investigational	small_molecule	1	Glucocorticoid receptor (NR3C1)[NR3C1][]	0	25
DB12280	AZD-5423	investigational	small_molecule	1	Glucocorticoid receptor (NR3C1)[NR3C1][]	0	25
DB13158	Clobetasone	approved	small_molecule	1	Glucocorticoid receptor[NR3C1][agonist]	0	25
DB13867	Fluticasone	approved//experimental	small_molecule	1	Glucocorticoid receptor[NR3C1][agonist]	0	25	0.342
DB14512	Mometasone furoate	approved//investigational//vet_approved	small_molecule	1	Glucocorticoid receptor[NR3C1][]	0	25
DB14676	Fagrocorat	experimental	small_molecule	1	Glucocorticoid receptor (NR3C1)[NR3C1][]	0	25
DB14976	Relacorilant	investigational	small_molecule	1	Glucocorticoid receptor (NR3C1)[NR3C1][]	0	25
DB15566	Prednisolone acetate	approved//vet_approved	small_molecule	1	Glucocorticoid receptor[NR3C1][agonist]	0.00103413	25
DB02998	Metribolone	experimental	small_molecule	2	Androgen receptor (AR)[AR][]//Progesterone receptor (PGR)[PGR][]	0	40.5
DB09123	Dienogest	approved	small_molecule	2	Androgen receptor[AR][antagonist]//Progesterone receptor[PGR][agonist]	0	40.5
DB00351	Megestrol acetate	approved//investigational//vet_approved	small_molecule	1	Progesterone receptor[PGR][agonist]	0	48.5
DB00378	Dydrogesterone	approved//investigational//withdrawn	small_molecule	1	Progesterone receptor (PGR)[PGR][]	0	48.5	0.028
DB00717	Norethisterone	approved	small_molecule	1	Progesterone receptor (PGR)[PGR][]	0	48.5	0.017
DB01431	Allylestrenol	experimental	small_molecule	1	Progesterone receptor[PGR][agonist]	0	48.5
DB04787	Tanaproget	investigational	small_molecule	1	Progesterone receptor (PGR)[PGR][]	0	48.5
DB05253	Telapristone acetate	investigational	small_molecule	1	Progesterone receptor (PGR)[PGR][]	0	48.5
DB06680	Asoprisnil	investigational	small_molecule	1	Progesterone receptor (PGR)[PGR][]	0	48.5
DB06713	Norelgestromin	approved//investigational	small_molecule	1	Progesterone receptor[PGR][agonist]	0	48.5
DB06730	Gestodene	investigational	small_molecule	1	Progesterone receptor[PGR][binder//activator]	0	48.5
DB09124	Medrogestone	approved	small_molecule	1	Progesterone receptor[PGR][ligand]	0	48.5
DB11971	Vilaprisan	investigational	small_molecule	1	Progesterone receptor (PGR)[PGR][]	0	48.5
DB12637	Onapristone	investigational	small_molecule	1	Progesterone receptor (PGR)[PGR][]	0	48.5
DB13857	Demegestone	experimental	small_molecule	1	Progesterone receptor[PGR][agonist]	0	48.5
DB14583	Segesterone acetate	approved//experimental//investigational	small_molecule	1	Progesterone receptor[PGR][agonist//activator]	0	48.5
DB05846	Mito-4509	investigational	small_molecule	2	Androgen receptor (AR)[AR][]//Estrogen receptor (ESR)[ESR1][]	0	56
DB00294	Etonogestrel	approved//investigational	small_molecule	2	Estrogen receptor alpha[ESR1][agonist]//Progesterone receptor[PGR][agonist]	0	59
DB00304	Desogestrel	approved	small_molecule	2	Estrogen receptor alpha[ESR1][agonist]//Progesterone receptor (PGR)[PGR][]	0	59
DB00603	Medroxyprogesterone acetate	approved//investigational	small_molecule	2	Estrogen receptor alpha[ESR1][agonist]//Progesterone receptor[PGR][agonist]	0	59
DB00823	Ethynodiol diacetate	approved	small_molecule	2	Estrogen receptor alpha[ESR1][agonist]//Progesterone receptor[PGR][agonist]	0	59
DB00957	Norgestimate	approved//investigational	small_molecule	2	Estrogen receptor alpha[ESR1][agonist]//Progesterone receptor (PGR)[PGR][]	0	59
DB00499	Flutamide	approved//investigational	small_molecule	1	Androgen receptor (AR)[AR][]	0	78	-0.378
DB00621	Oxandrolone	approved//investigational	small_molecule	1	Androgen receptor[AR][agonist]	0	78
DB00624	Testosterone	approved//investigational	small_molecule	1	Androgen receptor[AR][agonist]	0	78	0.088
DB00665	Nilutamide	approved//investigational	small_molecule	1	Androgen receptor[AR][antagonist]	0	78	-0.574
DB00858	Drostanolone	illicit	small_molecule	1	Androgen receptor[AR][agonist]	0	78
DB00984	Nandrolone phenpropionate	approved//illicit//investigational	small_molecule	1	Androgen receptor[AR][agonist]	0	78
DB01128	Bicalutamide	approved	small_molecule	1	Androgen receptor[AR][antagonist]	0.00103413	78
DB01420	Testosterone propionate	approved//investigational//vet_approved//withdrawn	small_molecule	1	Androgen receptor[AR][agonist]	0	78
DB01481	1-Testosterone	experimental//illicit//investigational	small_molecule	1	Androgen receptor (AR)[AR][]	0	78
DB01493	Ethylestrenol	withdrawn	small_molecule	1	Androgen receptor (AR)[AR][]	0	78
DB01541	Boldenone	illicit//vet_approved	small_molecule	1	Androgen receptor[AR][agonist]	0	78
DB01564	Calusterone	experimental//illicit	small_molecule	1	Androgen receptor (AR)[AR][]	0	78
DB02901	Stanolone	illicit//investigational	small_molecule	1	Androgen receptor (AR)[AR][]	0	78
DB04839	Cyproterone acetate	approved//investigational	small_molecule	1	Androgen receptor[AR][antagonist]	0	78
DB05107	16-Bromoepiandrosterone	investigational	small_molecule	1	Androgen receptor (AR)[AR][]	0	78
DB05234	LGD2941	investigational	small_molecule	1	Androgen receptor (AR)[AR][]	0	78
DB06133	Dimethylcurcumin	investigational	small_molecule	1	Androgen receptor[AR][inhibitor]	0	78
DB06412	Oxymetholone	approved//illicit	small_molecule	1	Androgen receptor[AR][agonist//activator]	0	78
DB06710	Methyltestosterone	approved	small_molecule	1	Androgen receptor[AR][agonist]	0	78
DB06718	Stanozolol	approved//vet_approved	small_molecule	1	Androgen receptor[AR][agonist]	0	78
DB08804	Nandrolone decanoate	approved//illicit	small_molecule	1	Androgen receptor[AR][agonist]	0	78
DB08899	Enzalutamide	approved	small_molecule	1	Androgen receptor[AR][inhibitor]	0	78
DB11429	Mibolerone	vet_approved	small_molecule	1	Androgen receptor (AR)[AR][]	0	78
DB11901	Apalutamide	approved//investigational	small_molecule	1	Androgen receptor[AR][antagonist]	0	78
DB12415	Galeterone	investigational	small_molecule	1	Androgen receptor (AR)[AR][]	0	78
DB12499	Clascoterone	investigational	small_molecule	1	Androgen receptor (AR)[AR][]	0	78
DB12941	Darolutamide	approved//investigational	small_molecule	1	Androgen receptor[AR][antagonist]	0	78
DB13169	Nandrolone	experimental//investigational	small_molecule	1	Androgen receptor (AR)[AR][]	0	78
DB13943	Testosterone cypionate	approved	small_molecule	1	Androgen receptor[AR][agonist]	0	78
DB13944	Testosterone enanthate	approved	small_molecule	1	Androgen receptor[AR][agonist]	0.00103413	78
DB13946	Testosterone undecanoate	approved//investigational	small_molecule	1	Androgen receptor[AR][agonist]	0	78
DB14639	Boldenone undecylenate	illicit//vet_approved	small_molecule	1	Androgen receptor[AR][]	0	78
DB14655	Drostanolone propionate	approved//illicit	small_molecule	1	Androgen receptor (AR)[AR][]	0	78
DB00928	Azacitidine	approved//investigational	small_molecule	1	DNA (cytosine-5)-methyltransferase 1[DNMT1][inhibitor]	0	95.5	-0.681
DB01262	Decitabine	approved//investigational	small_molecule	1	DNA (cytosine-5)-methyltransferase 1[DNMT1][inhibitor]	0	95.5	0.031
DB03106	scyllo-inositol	investigational	small_molecule	1	Amyloid beta A4 protein (APP)[APP][]	0	100
DB09148	Florbetaben (18F)	approved	small_molecule	1	Amyloid beta A4 protein[APP][binder]	0	100
DB09149	Florbetapir (18F)	approved//investigational	small_molecule	1	Amyloid beta A4 protein (APP)[APP][]	0	100
DB09151	Flutemetamol (18F)	approved//investigational	small_molecule	1	Amyloid beta A4 protein[APP][binder]	0	100
DB11715	Bapineuzumab	investigational	biotech	1	Amyloid beta A4 protein (APP)[APP][]	0	100
DB12005	Nirogacestat	investigational	small_molecule	1	Amyloid beta A4 protein (APP)[APP][]	0	100
DB12969	Methylinositol	investigational	small_molecule	1	Amyloid beta A4 protein (APP)[APP][]	0	100
DB01395	Drospirenone	approved	small_molecule	3	Androgen receptor[AR][antagonist]//Mineralocorticoid receptor (MR)[NR3C2][]//Progesterone receptor[PGR][agonist]	0	104
DB00396	Progesterone	approved//vet_approved	small_molecule	2	Mineralocorticoid receptor[NR3C2][antagonist//agonist]//Progesterone receptor (PGR)[PGR][]	0	105	-0.452
DB12645	Givinostat	investigational	small_molecule	2	Histone deacetylase 1 (HDAC1)[HDAC1][]//Janus kinase 2 (JAK-2)[JAK2][]	0	106
DB00269	Chlorotrianisene	investigational//withdrawn	small_molecule	1	Estrogen receptor (ESR)[ESR1][]	0	124
DB00539	Toremifene	approved//investigational	small_molecule	1	Estrogen receptor (ESR)[ESR1][]	0	124
DB00655	Estrone	approved	small_molecule	1	Estrogen receptor (ESR)[ESR1][]	0	124	0.089
DB00882	Clomifene	approved//investigational	small_molecule	1	Estrogen receptor alpha[ESR1][antagonist//agonist]	0	124	-0.062
DB00890	Dienestrol	approved//investigational	small_molecule	1	Estrogen receptor (ESR)[ESR1][]	0	124	-0.244
DB00947	Fulvestrant	approved//investigational	small_molecule	1	Estrogen receptor alpha[ESR1][antagonist]	0.00103413	124	0.248
DB00977	Ethinylestradiol	approved	small_molecule	1	Estrogen receptor alpha[ESR1][agonist]	0	124
DB01357	Mestranol	approved	small_molecule	1	Estrogen receptor (ESR)[ESR1][]	0	124	0.323
DB04468	Afimoxifene	investigational	small_molecule	1	Estrogen receptor (ESR)[ESR1][]	0	124
DB04573	Estriol	approved//investigational//vet_approved	small_molecule	1	Estrogen receptor alpha[ESR1][agonist]	0	124	-0.24
DB04574	Estrone sulfate	approved	small_molecule	1	Estrogen receptor alpha[ESR1][agonist]	0	124
DB04575	Quinestrol	approved	small_molecule	1	Estrogen receptor (ESR)[ESR1][]	0	124
DB04938	Ospemifene	approved//investigational	small_molecule	1	Estrogen receptor alpha[ESR1][antagonist//agonist]	0	124
DB05966	TAS-108	investigational	small_molecule	1	Estrogen receptor (ESR)[ESR1][]	0	124
DB06401	Bazedoxifene	approved//investigational	small_molecule	1	Estrogen receptor (ESR)[ESR1][]	0	124
DB06735	Enclomiphene	investigational	small_molecule	1	Estrogen receptor (ESR)[ESR1][]	0	124
DB06871	17-METHYL-17-ALPHA-DIHYDROEQUILENIN	experimental	small_molecule	1	Estrogen receptor (ESR)[ESR1][]	0	124
DB07708	3-CHLORO-2-(4-HYDROXYPHENYL)-2H-INDAZOL-5-OL	experimental	small_molecule	1	Estrogen receptor (ESR)[ESR1][]	0	124
DB07712	3-ETHYL-2-(4-HYDROXYPHENYL)-2H-INDAZOL-5-OL	experimental	small_molecule	1	Estrogen receptor (ESR)[ESR1][]	0	124
DB08398	2-Amino-1-methyl-6-phenylimidazo(4,5-b)pyridine	investigational	small_molecule	1	Estrogen receptor (ESR)[ESR1][]	0	124
DB08576	1-(5-TERT-BUTYL-1,3,4-OXADIAZOL-2-YL)-2-(METHYLAMINO)ETHANONE	experimental	small_molecule	1	Estrogen receptor (ESR)[ESR1][]	0	124
DB09070	Tibolone	approved//investigational	small_molecule	1	Estrogen receptor alpha[ESR1][antagonist//agonist]	0	124
DB09317	Synthetic Conjugated Estrogens, A	approved	small_molecule	1	Estrogen receptor alpha[ESR1][ligand]	0	124
DB09318	Synthetic Conjugated Estrogens, B	approved	small_molecule	1	Estrogen receptor alpha[ESR1][ligand]	0	124
DB09369	Polyestradiol phosphate	approved	small_molecule	1	Estrogen receptor alpha[ESR1][agonist]	0	124
DB11619	Gestrinone	approved	small_molecule	1	Estrogen receptor (ESR)[ESR1][]	0	124
DB12235	Estetrol	investigational	small_molecule	1	Estrogen receptor (ESR)[ESR1][]	0	124
DB12487	Promestriene	investigational	small_molecule	1	Estrogen receptor (ESR)[ESR1][]	0	124
DB12672	Icaritin	investigational	small_molecule	1	Estrogen receptor (ESR)[ESR1][]	0	124
DB13310	Ormeloxifene	experimental	small_molecule	1	Estrogen receptor (ESR)[ESR1][]	0	124
DB13472	Cyclofenil	experimental	small_molecule	1	Estrogen receptor (ESR)[ESR1][]	0	124
DB13981	Nomegestrol acetate	investigational	small_molecule	1	Estrogen receptor (ESR)[ESR1][]	0	124
DB14641	Estriol tripropionate	experimental	small_molecule	1	Estrogen receptor alpha[ESR1][]	0	124
DB15138	AZD-9496	investigational	small_molecule	1	Estrogen receptor (ESR)[ESR1][]	0	124
DB15641	Droloxifene	investigational	small_molecule	1	Estrogen receptor (ESR)[ESR1][]	0	124
DB06781	Difluprednate	approved	small_molecule	2	Glucocorticoid receptor[NR3C1][agonist]//Phospholipase A2 inhibitory protein (PA2IP)[ANXA1][]	0	142
DB00741	Hydrocortisone	approved//vet_approved	small_molecule	2	Annexin A1[ANXA1][agonist]//Glucocorticoid receptor[NR3C1][agonist]	0.0217166	146.5	0.086
DB14538	Hydrocortisone aceponate	experimental//vet_approved	small_molecule	2	Annexin A1[ANXA1][]//Glucocorticoid receptor[NR3C1][]	0	146.5
DB14539	Hydrocortisone acetate	approved//vet_approved	small_molecule	2	Annexin A1[ANXA1][]//Glucocorticoid receptor[NR3C1][]	0	146.5
DB14540	Hydrocortisone butyrate	approved//vet_approved	small_molecule	2	Annexin A1[ANXA1][]//Glucocorticoid receptor[NR3C1][]	0	146.5
DB14541	Hydrocortisone cypionate	approved//investigational//vet_approved	small_molecule	2	Annexin A1[ANXA1][]//Glucocorticoid receptor[NR3C1][]	0	146.5
DB14542	Hydrocortisone phosphate	approved//vet_approved	small_molecule	2	Annexin A1[ANXA1][]//Glucocorticoid receptor[NR3C1][]	0	146.5
DB14543	Hydrocortisone probutate	approved//vet_approved	small_molecule	2	Annexin A1[ANXA1][]//Glucocorticoid receptor[NR3C1][]	0	146.5
DB14544	Hydrocortisone valerate	approved//vet_approved	small_molecule	2	Annexin A1[ANXA1][]//Glucocorticoid receptor[NR3C1][]	0	146.5
DB09091	Tixocortol	approved//withdrawn	small_molecule	2	Glucocorticoid receptor[NR3C1][binder]//Histone deacetylase 2[HDAC2][stimulator]	0	151
DB00896	Rimexolone	approved	small_molecule	2	Estrogen-related receptor-alpha (ESRRA)[ESRRA][]//Glucocorticoid receptor[NR3C1][agonist]	0	152	-0.046
DB04716	2-tert-butyl-9-fluoro-1,6-dihydrobenzo[h]imidazo[4,5-f]isoquinolin-7-one	experimental	small_molecule	2	Janus kinase 2 (JAK-2)[JAK2][]//Janus kinase 3 (JAK-3)[JAK3][]	0	153
DB00687	Fludrocortisone	approved//investigational	small_molecule	2	Androgen receptor (AR)[AR][]//Mineralocorticoid receptor (MR)[NR3C2][]	0	154	-0.122
DB01185	Fluoxymesterone	approved//illicit	small_molecule	3	Androgen receptor (AR)[AR][]//Estrogen receptor alpha[ESR1][antagonist]//Prolactin receptor[PRLR][antagonist]	0	155
DB05475	Golotimod	investigational	small_molecule	1	Signal transducer and activator of transcription 3 (STAT3)[STAT3][]	0	157.5
DB05513	Atiprimod	investigational	small_molecule	1	Signal transducer and activator of transcription 3 (STAT3)[STAT3][]	0	157.5
DB11259	Diosmetin	experimental	small_molecule	1	Signal transducer and activator of transcription 3 (STAT3)[STAT3][]	0	157.5
DB12679	WP 1066	investigational	small_molecule	1	Signal transducer and activator of transcription 3 (STAT3)[STAT3][]	0	157.5
DB00026	Anakinra	approved	biotech	1	Interleukin-1 receptor type 1[IL1R1][antagonist]	0.0920372	160
DB12129	Tideglusib	investigational//withdrawn	small_molecule	1	Glycogen synthase kinase-3 beta[GSK3B][antagonist]	0	161
DB14059	SC-236	experimental//investigational	small_molecule	1	Nuclear factor NF-kappa-B complex[NFKB1, RELA, NFKB2][inhibitor]	0	162
DB12154	Itacitinib	investigational	small_molecule	2	Janus kinase 1 (JAK-1)[JAK1][]//Janus kinase 2 (JAK-2)[JAK2][]	0.00103413	163
DB06235	Vadimezan	investigational	small_molecule	1	Nuclear factor NF-kappa-B (NFKB)[REL, RELB, NFKB1, NFKB2, RELA][]	0	164
DB06685	Laquinimod	investigational	small_molecule	1	Nuclear factor NF-kappa-B (NFKB)[NFKB2, RELB, NFKB1, RELA, REL][]	0	165
DB12025	Triptolide	investigational	small_molecule	1	Nuclear factor NF-kappa-B (NFKB)[RELB, REL, NFKB2, RELA, NFKB1][]	0	166.5
DB15010	Edasalonexent	investigational	small_molecule	1	Nuclear factor NF-kappa-B (NFKB)[RELB, REL, NFKB2, RELA, NFKB1][]	0	166.5
DB01822	(4R,5R)-1,2-dithiane-4,5-diol	experimental	small_molecule	1	Nuclear factor NF-kappa-B (NFKB)[NFKB2, REL, NFKB1, RELA, RELB][]	0	168
DB05479	CZEN 002	investigational	small_molecule	1	Nuclear factor NF-kappa-B (NFKB)[REL, NFKB1, RELB, RELA, NFKB2][]	0	169
DB08895	Tofacitinib	approved//investigational	small_molecule	3	Janus kinase 3 (JAK-3)[JAK3][]//Tyrosine-protein kinase JAK1[JAK1][inhibitor]//Tyrosine-protein kinase JAK2[JAK2][antagonist//inhibitor]	0.00723888	170
DB00286	Conjugated estrogens	approved	small_molecule	2	Estrogen receptor alpha[ESR1][agonist]//Estrogen receptor beta[ESR2][agonist]	0	178.5
DB00481	Raloxifene	approved//investigational	small_molecule	2	Estrogen receptor (ESR)[ESR1][]//Estrogen receptor beta[ESR2][agonist]	0	178.5	0.202
DB00783	Estradiol	approved//investigational//vet_approved//servier	small_molecule	2	Estrogen receptor (ESR)[ESR1][]//Estrogen receptor beta[ESR2][agonist]	0.00103413	178.5	0.102
DB01524	Androstenediol	experimental//illicit	small_molecule	2	Estrogen receptor (ESR)[ESR1][]//Estrogen receptor beta (ESR2)[ESR2][]	0	178.5
DB03860	ICI-164384	experimental	small_molecule	2	Estrogen receptor (ESR)[ESR1][]//Estrogen receptor beta (ESR2)[ESR2][]	0	178.5
DB04813	Bithionol	approved//withdrawn	small_molecule	2	Estrogen receptor (ESR)[ESR1][]//Estrogen receptor beta (ESR2)[ESR2][]	0	178.5
DB05414	Pipendoxifene	investigational	small_molecule	2	Estrogen receptor (ESR)[ESR1][]//Estrogen receptor beta (ESR2)[ESR2][]	0	178.5
DB06202	Lasofoxifene	approved//investigational	small_molecule	2	Estrogen receptor alpha[ESR1][antagonist//agonist//negative modulator]//Estrogen receptor beta[ESR2][agonist]	0	178.5
DB06249	Arzoxifene	approved//investigational	small_molecule	2	Estrogen receptor (ESR)[ESR1][]//Estrogen receptor beta (ESR2)[ESR2][]	0	178.5
DB07032	2-(4-HYDROXY-PHENYL)BENZOFURAN-5-OL	experimental	small_molecule	2	Estrogen receptor (ESR)[ESR1][]//Estrogen receptor beta (ESR2)[ESR2][]	0	178.5
DB07119	1-CHLORO-6-(4-HYDROXYPHENYL)-2-NAPHTHOL	experimental	small_molecule	2	Estrogen receptor (ESR)[ESR1][]//Estrogen receptor beta (ESR2)[ESR2][]	0	178.5
DB13952	Estradiol acetate	approved//investigational//vet_approved	small_molecule	2	Estrogen receptor (ESR)[ESR1][]//Estrogen receptor beta[ESR2][agonist]	0	178.5
DB13953	Estradiol benzoate	approved//investigational//vet_approved	small_molecule	2	Estrogen receptor alpha[ESR1][agonist]//Estrogen receptor beta[ESR2][agonist]	0	178.5
DB13954	Estradiol cypionate	approved//investigational//vet_approved	small_molecule	2	Estrogen receptor (ESR)[ESR1][]//Estrogen receptor beta[ESR2][agonist]	0	178.5
DB13955	Estradiol dienanthate	approved//investigational//vet_approved	small_molecule	2	Estrogen receptor alpha[ESR1][agonist]//Estrogen receptor beta[ESR2][agonist]	0	178.5
DB13956	Estradiol valerate	approved//investigational//vet_approved	small_molecule	2	Estrogen receptor alpha[ESR1][agonist]//Estrogen receptor beta[ESR2][agonist]	0	178.5
DB00253	Medrysone	approved	small_molecule	2	Glucocorticoid receptor[NR3C1][agonist]//Steroid hormone receptor ERR (ESRR)[ESRRB, ESRRA, ESRRG][]	0	187	-0.132
DB11588	Carbon monoxide	approved//investigational	small_molecule	1	Myoglobin[MB][deoxidizer]	0	188
DB00482	Celecoxib	approved//investigational	small_molecule	2	Prostaglandin G/H synthase 2 (COX-2)[PTGS2][]//Signal transducer and activator of transcription 3 (STAT3)[STAT3][]	0.00103413	189	0.04
DB15495	Rocaglamide	experimental	small_molecule	3	Nuclear factor NF-kappa-B (NFKB)[NFKB1, RELB, RELA, REL, NFKB2][]//Prohibitin[PHB][inhibitor]//Prohibitin-2[PHB2][inhibitor]	0	190
DB00547	Desoximetasone	approved	small_molecule	2	Glucocorticoid receptor[NR3C1][agonist]//Steroid hormone receptor ERR (ESRR)[ESRRG, ESRRA, ESRRB][]	0	191.5
DB01260	Desonide	approved//investigational	small_molecule	2	Glucocorticoid receptor[NR3C1][agonist]//Steroid hormone receptor ERR (ESRR)[ESRRG, ESRRA, ESRRB][]	0	191.5
DB14596	Loteprednol etabonate	approved	small_molecule	2	Glucocorticoid receptor[NR3C1][agonist]//Steroid hormone receptor ERR (ESRR)[ESRRG, ESRRB, ESRRA][]	0	193
DB01047	Fluocinonide	approved//investigational	small_molecule	2	Glucocorticoid receptor[NR3C1][agonist]//Steroid hormone receptor ERR (ESRR)[ESRRA, ESRRB, ESRRG][]	0	194	-0.152
DB00846	Flurandrenolide	approved	small_molecule	2	Glucocorticoid receptor[NR3C1][agonist]//Steroid hormone receptor ERR (ESRR)[ESRRA, ESRRG, ESRRB][]	0	195	0.11
DB09095	Difluocortolone	approved//investigational//withdrawn	small_molecule	2	Annexin A3[ANXA3][inducer]//Glucocorticoid receptor[NR3C1][binder]	0	198
DB00288	Amcinonide	approved	small_molecule	2	Glucocorticoid receptor[NR3C1][agonist]//Steroid hormone receptor ERR (ESRR)[ESRRB, ESRRG, ESRRA][]	0	198
DB01130	Prednicarbate	approved//investigational	small_molecule	2	Glucocorticoid receptor[NR3C1][agonist]//Steroid hormone receptor ERR (ESRR)[ESRRB, ESRRG, ESRRA][]	0	198	0.273
DB01380	Cortisone acetate	approved//investigational	small_molecule	2	Glucocorticoid receptor[NR3C1][agonist]//Steroid hormone receptor ERR (ESRR)[ESRRB, ESRRG, ESRRA][]	0	198
DB03127	Benzamidine	experimental	small_molecule	2	Cationic trypsinogen (PRSS1)[PRSS1][]//Urokinase-type plasminogen activator (PLAU)[PLAU][]	0	198
DB01708	Prasterone	approved//investigational//nutraceutical	small_molecule	2	Androgen receptor (AR)[AR][]//Glucose-6-phosphate dehydrogenase (G6PD)[G6PD][]	0	201	-0.336
DB00459	Acitretin	approved	small_molecule	7	Retinoic acid receptor RXR-alpha[RXRA][agonist]//Retinoic acid receptor RXR-beta[RXRB][agonist]//Retinoic acid receptor RXR-gamma[RXRG][agonist]//Retinoic acid receptor alpha[RARA][agonist]//Retinoic acid receptor beta[RARB][agonist]//Retinoic acid receptor gamma[RARG][agonist]//Signal transducer and activator of transcription 3 (STAT3)[STAT3][]	0	202
DB00255	Diethylstilbestrol	approved//investigational	small_molecule	3	Estrogen receptor alpha[ESR1][agonist]//Estrogen receptor beta[ESR2][agonist]//Estrogen-related receptor gamma[ESRRG][agonist]	0	203	-0.118
DB11697	Pacritinib	investigational	small_molecule	2	Fms-like tyrosine kinase 3 (FLT-3)[FLT3][]//Janus kinase 2 (JAK-2)[JAK2][]	0	204.5
DB12500	Fedratinib	approved//investigational	small_molecule	2	Receptor-type tyrosine-protein kinase FLT3[FLT3][inhibitor]//Tyrosine-protein kinase JAK2[JAK2][inhibitor]	0	204.5
DB00188	Bortezomib	approved//investigational	small_molecule	3	Cationic trypsinogen (PRSS1)[PRSS1][]//Proteasome subunit beta type-1[PSMB1][inhibitor]//Proteasome subunit beta type-5[PSMB5][inhibitor]	0	206
DB06439	Tyloxapol	approved//investigational	small_molecule	2	Lipoprotein lipase[LPL][inhibitor]//Nuclear factor NF-kappa-B (NFKB)[RELB, NFKB2, RELA, REL, NFKB1][]	0	207	0.452
DB11817	Baricitinib	approved//investigational	small_molecule	4	Protein-tyrosine kinase 2-beta[PTK2B][inhibitor]//Tyrosine-protein kinase JAK1[JAK1][inhibitor]//Tyrosine-protein kinase JAK2[JAK2][inhibitor]//Tyrosine-protein kinase JAK3[JAK3][inhibitor]	0.0620476	208
DB08877	Ruxolitinib	approved	small_molecule	3	Janus kinase 1 (JAK-1)[JAK1][]//Janus kinase 2 (JAK-2)[JAK2][]//Urokinase plasminogen activator surface receptor (PLAUR)[PLAUR][]	0.0858325	209
DB11117	Undecylenic acid	approved//investigational	small_molecule	1	Calpain-1 (CAPN1)[CAPN1][]	0	210
DB08888	Ocriplasmin	approved	biotech	1	Fibronectin[FN1][cleavage]	0	211
DB00591	Fluocinolone acetonide	approved//investigational//vet_approved	small_molecule	6	Annexin A1[ANXA1][inducer]//Annexin A2[ANXA2][inducer]//Annexin A3[ANXA3][inducer]//Annexin A4[ANXA4][inducer]//Annexin A5[ANXA5][inducer]//Glucocorticoid receptor[NR3C1][agonist]	0	212
DB13615	Mifamurtide	approved//experimental	small_molecule	2	Nucleotide-binding oligomerization domain-containing protein 2[NOD2][ligand]//Toll-like receptor 4[TLR4][ligand]	0	213
DB13182	Daidzein	experimental	small_molecule	4	Aldose reductase (AKR1B1)[AKR1B1][]//Estrogen receptor (ESR)[ESR1][]//Estrogen receptor beta (ESR2)[ESR2][]//Estrogen-related receptor-alpha (ESRRA)[ESRRA][]	0	214
DB06151	Acetylcysteine	approved//investigational	small_molecule	3	Cystine/glutamate transporter[SLC7A11][activator]//Glutathione synthetase[GSS][stimulator]//Nuclear factor NF-kappa-B (NFKB)[REL, RELB, RELA, NFKB2, NFKB1][]	0.0124095	215
DB00240	Alclometasone	approved	small_molecule	2	Corticosteroid-binding globulin (SERPINA6)[SERPINA6][]//Glucocorticoid receptor[NR3C1][agonist]	0	217	-0.283
DB01384	Paramethasone	experimental	small_molecule	2	Corticosteroid-binding globulin (SERPINA6)[SERPINA6][]//Glucocorticoid receptor[NR3C1][agonist]	0	217
DB01410	Ciclesonide	approved//investigational	small_molecule	2	Corticosteroid-binding globulin (SERPINA6)[SERPINA6][]//Glucocorticoid receptor[NR3C1][agonist]	0.0258532	217
DB00108	Natalizumab	approved//investigational	biotech	1	Integrin alpha-4[ITGA4][antibody]	0	219
DB00058	Alpha-1-proteinase inhibitor	approved	biotech	1	Neutrophil elastase[ELANE][inhibitor]	0	220
DB01196	Estramustine	approved//investigational	small_molecule	4	Estrogen receptor alpha[ESR1][agonist]//Estrogen receptor beta[ESR2][other/unknown]//Microtubule-associated protein 1A[MAP1A][antagonist]//Microtubule-associated protein 2[MAP2][antagonist]	0	221
DB06554	Gaboxadol	investigational	small_molecule	1	GABA(A) receptor delta (GABRD)[GABRD][]	0	222
DB00762	Irinotecan	approved//investigational//servier	small_molecule	2	DNA topoisomerase I (TOP1)[TOP1][]//DNA topoisomerase I, mitochondrial[TOP1MT][inhibitor]	0	223	0.371
DB09098	Somatrem	approved//investigational//withdrawn	biotech	2	Growth hormone receptor[GHR][agonist]//Insulin-like growth factor 1 receptor[IGF1R][]	0	224
DB00045	Lyme disease vaccine (recombinant OspA)	approved//withdrawn	biotech	1	Toll-like receptor 2[TLR2][other/unknown]	0	225.5
DB11601	Tuberculin purified protein derivative	approved	biotech	1	Toll-like receptor 2[TLR2][ligand]	0	225.5
DB01277	Mecasermin	approved//investigational	biotech	1	Insulin-like growth factor 1 receptor[IGF1R][agonist]	0	229
DB06075	Linsitinib	investigational	small_molecule	1	Insulin-like growth factor I receptor (IGF1R)[IGF1R][]	0	229
DB11685	Figitumumab	investigational	biotech	1	Insulin-like growth factor I receptor (IGF1R)[IGF1R][]	0	229
DB12802	Picropodophyllin	investigational	small_molecule	1	Insulin-like growth factor I receptor (IGF1R)[IGF1R][]	0	229
DB14751	Mecasermin rinfabate	approved	biotech	1	Insulin-like growth factor 1 receptor[IGF1R][agonist]	0	229
DB01041	Thalidomide	approved//investigational//withdrawn	small_molecule	4	Fibroblast growth factor receptor 2[FGFR2][antagonist]//Nuclear factor NF-kappa-B p105 subunit[NFKB1][antagonist]//Protein cereblon[CRBN][inhibitor]//Tumor necrosis factor (TNF)[TNF][]	0.033092	232	0.31
DB04098	Balanol	experimental	small_molecule	2	Protein kinase C alpha (PRKCA)[PRKCA][]//Protein kinase C gamma (PRKCG)[PRKCG][]	0	233
DB04462	Tetrabromo-2-Benzotriazole	experimental	small_molecule	4	LCK tyrosine protein kinase (LCK)[LCK][]//MAP kinase p38 (MAPK12)[MAPK12][]//Protein kinase C alpha (PRKCA)[PRKCA][]//Rho-associated protein kinase 1 (ROCK1)[ROCK1][]	0	234.5
DB12429	CI-1040	investigational	small_molecule	4	LCK tyrosine protein kinase (LCK)[LCK][]//MAP kinase p38 (MAPK12)[MAPK12][]//Protein kinase C alpha (PRKCA)[PRKCA][]//Rho-associated protein kinase 1 (ROCK1)[ROCK1][]	0	234.5
DB01169	Arsenic trioxide	approved//investigational	small_molecule	6	G1/S-specific cyclin-D1[CCND1][antagonist]//Inhibitor of nuclear factor kappa-B kinase subunit beta[IKBKB][inducer]//Mitogen-activated protein kinase 1[MAPK1][inducer]//Mitogen-activated protein kinase 3[MAPK3][inducer]//Thioredoxin reductase 1, cytoplasmic[TXNRD1][inhibitor]//Transcription factor AP-1[JUN][inducer]	0	236
DB12615	Plazomicin	approved//investigational	small_molecule	1	Mitochondrial rRNA methyltransferase 2 (MRM2)[MRM2][]	0	237
DB01250	Olsalazine	approved	small_molecule	2	Interferon gamma[IFNG][]//Thiopurine S-methyltransferase[TPMT][inhibitor]	0	238
DB00418	Secobarbital	approved//vet_approved	small_molecule	6	GABA(A) receptor alpha-1 (GABRA1)[GABRA1][]//Gamma-aminobutyric acid receptor subunit alpha-2[GABRA2][potentiator]//Gamma-aminobutyric acid receptor subunit alpha-3[GABRA3][potentiator]//Gamma-aminobutyric acid receptor subunit alpha-4[GABRA4][potentiator]//Gamma-aminobutyric acid receptor subunit alpha-5[GABRA5][potentiator]//Gamma-aminobutyric acid receptor subunit alpha-6[GABRA6][potentiator]	0	243
DB00599	Thiopental	approved//vet_approved	small_molecule	6	Gamma-aminobutyric acid receptor subunit alpha-1[GABRA1][potentiator]//Gamma-aminobutyric acid receptor subunit alpha-2[GABRA2][potentiator]//Gamma-aminobutyric acid receptor subunit alpha-3[GABRA3][potentiator]//Gamma-aminobutyric acid receptor subunit alpha-4[GABRA4][potentiator]//Gamma-aminobutyric acid receptor subunit alpha-5[GABRA5][potentiator]//Gamma-aminobutyric acid receptor subunit alp…	0	243
DB00849	Methylphenobarbital	approved	small_molecule	6	Gamma-aminobutyric acid receptor subunit alpha-1[GABRA1][potentiator]//Gamma-aminobutyric acid receptor subunit alpha-2[GABRA2][potentiator]//Gamma-aminobutyric acid receptor subunit alpha-3[GABRA3][potentiator]//Gamma-aminobutyric acid receptor subunit alpha-4[GABRA4][potentiator]//Gamma-aminobutyric acid receptor subunit alpha-5[GABRA5][potentiator]//Gamma-aminobutyric acid receptor subunit alp…	0	243
DB01351	Amobarbital	approved//illicit	small_molecule	6	GABA(A) receptor alpha-1 (GABRA1)[GABRA1][]//Gamma-aminobutyric acid receptor subunit alpha-2[GABRA2][potentiator]//Gamma-aminobutyric acid receptor subunit alpha-3[GABRA3][potentiator]//Gamma-aminobutyric acid receptor subunit alpha-4[GABRA4][potentiator]//Gamma-aminobutyric acid receptor subunit alpha-5[GABRA5][potentiator]//Gamma-aminobutyric acid receptor subunit alpha-6[GABRA6][potentiator]	0	243
DB01352	Aprobarbital	experimental//illicit	small_molecule	6	Gamma-aminobutyric acid receptor subunit alpha-1[GABRA1][potentiator]//Gamma-aminobutyric acid receptor subunit alpha-2[GABRA2][potentiator]//Gamma-aminobutyric acid receptor subunit alpha-3[GABRA3][potentiator]//Gamma-aminobutyric acid receptor subunit alpha-4[GABRA4][potentiator]//Gamma-aminobutyric acid receptor subunit alpha-5[GABRA5][potentiator]//Gamma-aminobutyric acid receptor subunit alp…	0	243
DB01353	Butobarbital	approved//illicit	small_molecule	6	Gamma-aminobutyric acid receptor subunit alpha-1[GABRA1][potentiator]//Gamma-aminobutyric acid receptor subunit alpha-2[GABRA2][potentiator]//Gamma-aminobutyric acid receptor subunit alpha-3[GABRA3][potentiator]//Gamma-aminobutyric acid receptor subunit alpha-4[GABRA4][potentiator]//Gamma-aminobutyric acid receptor subunit alpha-5[GABRA5][potentiator]//Gamma-aminobutyric acid receptor subunit alp…	0	243
DB01354	Heptabarbital	experimental	small_molecule	6	Gamma-aminobutyric acid receptor subunit alpha-1[GABRA1][potentiator]//Gamma-aminobutyric acid receptor subunit alpha-2[GABRA2][potentiator]//Gamma-aminobutyric acid receptor subunit alpha-3[GABRA3][potentiator]//Gamma-aminobutyric acid receptor subunit alpha-4[GABRA4][potentiator]//Gamma-aminobutyric acid receptor subunit alpha-5[GABRA5][potentiator]//Gamma-aminobutyric acid receptor subunit alp…	0	243
DB01355	Hexobarbital	experimental	small_molecule	6	GABA(A) receptor alpha-1 (GABRA1)[GABRA1][]//Gamma-aminobutyric acid receptor subunit alpha-2[GABRA2][potentiator]//Gamma-aminobutyric acid receptor subunit alpha-3[GABRA3][potentiator]//Gamma-aminobutyric acid receptor subunit alpha-4[GABRA4][potentiator]//Gamma-aminobutyric acid receptor subunit alpha-5[GABRA5][potentiator]//Gamma-aminobutyric acid receptor subunit alpha-6[GABRA6][potentiator]	0	243
DB01483	Barbital	illicit	small_molecule	6	Gamma-aminobutyric acid receptor subunit alpha-1[GABRA1][potentiator]//Gamma-aminobutyric acid receptor subunit alpha-2[GABRA2][potentiator]//Gamma-aminobutyric acid receptor subunit alpha-3[GABRA3][potentiator]//Gamma-aminobutyric acid receptor subunit alpha-4[GABRA4][potentiator]//Gamma-aminobutyric acid receptor subunit alpha-5[GABRA5][potentiator]//Gamma-aminobutyric acid receptor subunit alp…	0	243
DB15584	Luteolin	experimental	small_molecule	3	Acetyl-CoA:lyso-PAF acetyltransferase (PCAT)[LPCAT2, LPCAT1][]//DNA topoisomerase I (TOP1)[TOP1][]//Signal transducer and activator of transcription 3 (STAT3)[STAT3][]	0	248	-0.656
DB00206	Reserpine	approved//investigational	small_molecule	1	Synaptic vesicular amine transporter[SLC18A2][inhibitor]	0	251	-0.068
DB04844	Tetrabenazine	approved//investigational	small_molecule	1	Synaptic vesicle amine transporter (SLC18A2)[SLC18A2][]	0	251
DB09363	Rauwolfia serpentina root	investigational	small_molecule	1	Synaptic vesicular amine transporter[SLC18A2][inhibitor]	0	251
DB11915	Valbenazine	approved//investigational	small_molecule	1	Synaptic vesicle amine transporter (SLC18A2)[SLC18A2][]	0	251
DB12161	Deutetrabenazine	approved//investigational	small_molecule	1	Synaptic vesicle amine transporter (SLC18A2)[SLC18A2][]	0	251
DB01279	Galsulfase	approved//investigational	biotech	2	N-acetylgalactosamine-4-sulfatase (G4S)[ARSB][]//Perilipin-3[PLIN3][]	0	254
DB07919	Harmine	experimental	small_molecule	4	Dual-specificity tyrosine-phosphorylation regulated kinase 1A (DYRK1A)[DYRK1A][]//Dual-specificity tyrosine-phosphorylation regulated kinase 2 (DYRK2)[DYRK2][]//Dual-specificity tyrosine-phosphorylation regulated kinase 3 (DYRK3)[DYRK3][]//Monoamine oxidase type A (MAO-A)[MAOA][]	0	255	-0.476
DB05122	R1295	investigational	small_molecule	1	Integrin alpha-4/beta-7 (ITGA4/B7)[ITGA4, ITGB7][]	0	256.5
DB09033	Vedolizumab	approved	biotech	2	Integrin alpha-4[ITGA4][antibody]//Integrin beta-7[ITGB7][antibody]	0.00103413	256.5
DB01367	Rasagiline	approved	small_molecule	2	Amine oxidase [flavin-containing] B[MAOB][inhibitor]//Apoptosis regulator Bcl-2[BCL2][activator]	0	258
DB13616	Melagatran	experimental	small_molecule	4	Cationic trypsinogen (PRSS1)[PRSS1][]//Coagulation factor IIa (F2)[F2][]//Coagulation factor Xa (F10)[F10][]//Plasminogen (PLG)[PLG][]	0	259
DB01299	Sulfadoxine	approved//investigational	small_molecule	1	Monoamine oxidase type B (MAO-B)[MAOB][]	0	264	0.151
DB01626	Pargyline	approved	small_molecule	1	Amine oxidase [flavin-containing] B[MAOB][inhibitor]	0	264	-0.284
DB02095	Isatin	experimental	small_molecule	1	Monoamine oxidase type B (MAO-B)[MAOB][]	0	264
DB03894	N-Propargyl-1(S)-Aminoindan	experimental	small_molecule	1	Monoamine oxidase type B (MAO-B)[MAOB][]	0	264
DB04147	Dodecyldimethylamine N-oxide	experimental	small_molecule	1	Monoamine oxidase type B (MAO-B)[MAOB][]	0	264
DB04307	5-Hydroxy-N-Propargyl-1(R)-Aminoindan	experimental	small_molecule	1	Monoamine oxidase type B (MAO-B)[MAOB][]	0	264
DB06654	Safinamide	approved//investigational	small_molecule	1	Amine oxidase [flavin-containing] B[MAOB][antagonist]	0	264
DB08480	4-HYDROXY-N-PROPARGYL-1(R)-AMINOINDAN	experimental	small_molecule	1	Monoamine oxidase type B (MAO-B)[MAOB][]	0	264
DB09086	Eugenol	approved	small_molecule	1	Monoamine oxidase type B (MAO-B)[MAOB][]	0	264
DB09333	Iopodic acid	approved//investigational//withdrawn	small_molecule	1	Thyroxine 5-deiodinase[DIO3][antagonist]	0	269
DB01954	Rolipram	investigational	small_molecule	3	Phosphodiesterase 4A (PDE4A)[PDE4A][]//Phosphodiesterase 4D (PDE4D)[PDE4D][]//Phosphodiesterase 5A (PDE5A)[PDE5A][]	0	270
DB04216	Quercetin	experimental//investigational	small_molecule	2	Acetyl-CoA:lyso-PAF acetyltransferase (PCAT)[LPCAT1, LPCAT2][]//Signal transducer and activator of transcription 3 (STAT3)[STAT3][]	0	271	-0.096
DB13751	Glycyrrhizic acid	approved//experimental	small_molecule	5	Caspase-3[CASP3][antagonist]//Corticosteroid 11-beta-dehydrogenase isozyme 1[HSD11B1][antagonist]//Lipoprotein lipase[LPL][inducer]//Nuclear factor NF-kappa-B[NFKB2, NFKB1][translocation inhibitor]//Tumor necrosis factor[TNF][antagonist]	0	272
DB01168	Procarbazine	approved//investigational	small_molecule	1	Monoamine oxidase[MAOB, MAOA][inhibitor]	0	274	0.475
DB01247	Isocarboxazid	approved	small_molecule	2	Amine oxidase [flavin-containing] B[MAOB][inhibitor]//Monoamine oxidase type A (MAO-A)[MAOA][]	0	274	0.228
DB03147	Flavin adenine dinucleotide	approved	small_molecule	7	Cytoplasmic thioredoxin reductase (TXNRD1)[TXNRD1][]//Dihydrothymine dehydrogenase (DPYD)[DPYD][]//Glutathione reductase (GR)[GSR][]//Monoamine oxidase type A (MAO-A)[MAOA][]//Monoamine oxidase type B (MAO-B)[MAOB][]//Quinone reductase 2 (NQO2)[NQO2][]//Xanthine dehydrogenase/oxidase (XDH)[XDH][]	0	274
DB00437	Allopurinol	approved	small_molecule	1	Xanthine dehydrogenase/oxidase[XDH][inhibitor]	0	278.5
DB01685	Topiroxostat	experimental	small_molecule	1	Xanthine dehydrogenase/oxidase (XDH)[XDH][]	0	278.5
DB03328	Dioxo(sulfanyl)molybdenum	experimental	small_molecule	1	Xanthine dehydrogenase/oxidase (XDH)[XDH][]	0	278.5
DB03841	Niraxostat	experimental	small_molecule	1	Xanthine dehydrogenase/oxidase (XDH)[XDH][]	0	278.5
DB04854	Febuxostat	approved	small_molecule	1	Xanthine dehydrogenase/oxidase (XDH)[XDH][]	0	278.5
DB05262	Oxypurinol	investigational	small_molecule	1	Xanthine dehydrogenase/oxidase (XDH)[XDH][]	0	278.5
DB00242	Cladribine	approved//investigational	small_molecule	10	Adenosine deaminase (ADA)[ADA][]//DNA polymerase alpha catalytic subunit[POLA1][inhibitor]//DNA polymerase epsilon catalytic subunit A[POLE][inhibitor]//DNA polymerase epsilon subunit 2[POLE2][inhibitor]//DNA polymerase epsilon subunit 3[POLE3][inhibitor]//DNA polymerase epsilon subunit 4[POLE4][inhibitor]//Purine nucleoside phosphorylase[PNP][inducer]//Ribonucleoside-diphosphate reductase large …	0.00103413	282
DB00752	Tranylcypromine	approved//investigational	small_molecule	2	Amine oxidase [flavin-containing] A[MAOA][inhibitor]//Amine oxidase [flavin-containing] B[MAOB][inhibitor]	0	286.5	0.003
DB00780	Phenelzine	approved	small_molecule	2	Amine oxidase [flavin-containing] A[MAOA][antagonist]//Monoamine oxidase type B (MAO-B)[MAOB][]	0.00103413	286.5	0.084
DB02211	(R)-N-methyl-N-2-propynyl-1-indanamine	experimental	small_molecule	2	Monoamine oxidase type A (MAO-A)[MAOA][]//Monoamine oxidase type B (MAO-B)[MAOB][]	0	286.5
DB04818	Iproniazid	withdrawn	small_molecule	2	Monoamine oxidase type A (MAO-A)[MAOA][]//Monoamine oxidase type B (MAO-B)[MAOB][]	0	286.5	-0.236
DB07512	7-[(3-CHLOROBENZYL)OXY]-2-OXO-2H-CHROMENE-4-CARBALDEHYDE	experimental	small_molecule	2	Monoamine oxidase type A (MAO-A)[MAOA][]//Monoamine oxidase type B (MAO-B)[MAOB][]	0	286.5
DB09245	Toloxatone	experimental	small_molecule	2	Monoamine oxidase type A (MAO-A)[MAOA][]//Monoamine oxidase type B (MAO-B)[MAOB][]	0	286.5
DB12582	Piperine	investigational	small_molecule	2	Monoamine oxidase type A (MAO-A)[MAOA][]//Monoamine oxidase type B (MAO-B)[MAOB][]	0	286.5	-0.226
DB12664	Indantadol	investigational	small_molecule	2	Monoamine oxidase type A (MAO-A)[MAOA][]//Monoamine oxidase type B (MAO-B)[MAOB][]	0	286.5
DB00491	Miglitol	approved	small_molecule	4	Lysosomal alpha-glucosidase[GAA][antagonist]//Maltase-glucoamylase, intestinal[MGAM][antagonist//inhibitor]//Neutral alpha-glucosidase AB[GANAB][antagonist]//Neutral alpha-glucosidase C[GANC][antagonist]	0	291
DB02266	Flufenamic acid	approved	small_molecule	4	Androgen receptor (AR)[AR][]//Dihydrodiol dehydrogenase type I (AKR1C3)[AKR1C3][]//Prostaglandin G/H synthase 1 (COX-1)[PTGS1][]//Prostaglandin G/H synthase 2 (COX-2)[PTGS2][]	0	292	0.01
DB01113	Papaverine	approved//investigational	small_molecule	3	Phosphodiesterase 4D (PDE4D)[PDE4D][]//Phosphodiesterase 5A (PDE5A)[PDE5A][]//cAMP-specific 3',5'-cyclic phosphodiesterase 4B[PDE4B][inhibitor]	0	293	0.294
DB01496	Dihydro-2-thioxo-5-((5-(2-(trifluoromethyl)phenyl)-2-furanyl)methyl)-4,6(1H,5H)-pyrimidinedione	experimental//illicit	small_molecule	8	GABA(A) receptor alpha-1 (GABRA1)[GABRA1][]//GABA(A) receptor alpha-5 (GABRA5)[GABRA5][]//Gamma-aminobutyric acid receptor subunit alpha-2[GABRA2][potentiator]//Gamma-aminobutyric acid receptor subunit alpha-3[GABRA3][potentiator]//Gamma-aminobutyric acid receptor subunit alpha-4[GABRA4][potentiator]//Gamma-aminobutyric acid receptor subunit alpha-6[GABRA6][potentiator]//Neuronal acetylcholine re…	0	294
DB01544	Flunitrazepam	approved//illicit	small_molecule	6	Gamma-aminobutyric acid receptor subunit alpha-2[GABRA2][potentiator]//Gamma-aminobutyric acid receptor subunit alpha-3[GABRA3][potentiator]//Gamma-aminobutyric acid receptor subunit alpha-4[GABRA4][agonist]//Gamma-aminobutyric acid receptor subunit alpha-5[GABRA5][potentiator]//Gamma-aminobutyric acid receptor subunit alpha-6[GABRA6][potentiator]//Translocator protein[TSPO][agonist]	0	295
DB00190	Carbidopa	approved	small_molecule	1	Aromatic-L-amino-acid decarboxylase[DDC][inhibitor]	0	296.5
DB12783	Benserazide	approved//investigational	small_molecule	1	Aromatic-L-amino-acid decarboxylase (DDC)[DDC][]	0	296.5	-0.026
DB06595	Midostaurin	approved//investigational	small_molecule	6	Platelet-derived growth factor receptor alpha[PDGFRA][antagonist//inhibitor]//Platelet-derived growth factor receptor beta[PDGFRB][antagonist//inhibitor]//Protein kinase C alpha type[PRKCA][antagonist//inhibitor]//Protein kinase C gamma (PRKCG)[PRKCG][]//Receptor-type tyrosine-protein kinase FLT3[FLT3][antagonist//inhibitor]//Vascular endothelial growth factor receptor 2[KDR][antagonist//inhibito…	0	298
DB06786	Halcinonide	approved//investigational//withdrawn	small_molecule	1	Steroid hormone receptor ERR (ESRR)[ESRRG, ESRRA, ESRRB][]	0	299	0.017
DB00683	Midazolam	approved//illicit	small_molecule	7	Gamma-aminobutyric acid receptor subunit alpha-1[GABRA1][potentiator]//Gamma-aminobutyric acid receptor subunit alpha-2[GABRA2][potentiator]//Gamma-aminobutyric acid receptor subunit alpha-3[GABRA3][potentiator]//Gamma-aminobutyric acid receptor subunit alpha-4[GABRA4][potentiator]//Gamma-aminobutyric acid receptor subunit alpha-5[GABRA5][potentiator]//Gamma-aminobutyric acid receptor subunit alp…	0.00103413	300
DB03849	Cilomilast	investigational	small_molecule	3	Phosphodiesterase 4A (PDE4A)[PDE4A][]//cAMP-specific 3',5'-cyclic phosphodiesterase 4B[PDE4B][inhibitor]//cAMP-specific 3',5'-cyclic phosphodiesterase 4D[PDE4D][inhibitor]	0	301
DB00570	Vinblastine	approved	small_molecule	6	Tubulin alpha-1A chain[TUBA1A][adduct]//Tubulin beta chain[TUBB][adduct]//Tubulin beta-2 chain (TUBB2)[TUBB2A][]//Tubulin delta chain[TUBD1][adduct]//Tubulin epsilon chain[TUBE1][adduct]//Tubulin gamma-1 chain[TUBG1][adduct]	0	302	-0.277
DB03754	Tromethamine	approved	small_molecule	1	S-adenosylmethionine decarboxylase proenzyme (AMD1)[AMD1][]	0.00103413	303.5
DB12967	Mitoguazone	investigational	small_molecule	1	S-adenosylmethionine decarboxylase proenzyme (AMD1)[AMD1][]	0	303.5
DB11726	Encenicline	investigational	small_molecule	1	Neuronal acetylcholine receptor subunit alpha-7[CHRNA7][partial agonist]	0	306.5
DB11867	JNJ-39393406	investigational	small_molecule	1	Neuronal acetylcholine receptor alpha-7 (CHRNA7)[CHRNA7][]	0	306.5
DB12145	AZD-0328	investigational	small_molecule	1	Neuronal acetylcholine receptor alpha-7 (CHRNA7)[CHRNA7][]	0	306.5
DB13648	Alcuronium	experimental	small_molecule	1	Neuronal acetylcholine receptor alpha-7 (CHRNA7)[CHRNA7][]	0	306.5
DB08814	Triflusal	approved//investigational	small_molecule	4	Nitric oxide synthase, inducible[NOS2][agonist]//Nuclear factor NF-kappa-B p105 subunit[NFKB1][antagonist]//Prostaglandin G/H synthase 1[PTGS1][antagonist]//cAMP and cAMP-inhibited cGMP 3',5'-cyclic phosphodiesterase 10A[PDE10A][antagonist]	0	309	-0.334
DB00820	Tadalafil	approved//investigational	small_molecule	1	Phosphodiesterase 5A (PDE5A)[PDE5A][]	0	314
DB00862	Vardenafil	approved	small_molecule	1	cGMP-specific 3',5'-cyclic phosphodiesterase[PDE5A][inhibitor]	0	314
DB01972	Guanosine-5'-Monophosphate	experimental	small_molecule	1	Phosphodiesterase 5A (PDE5A)[PDE5A][]	0	314
DB03597	gamma-Glutamyl[S-(2-iodobenzyl)cysteinyl]glycine	experimental	small_molecule	1	Phosphodiesterase 5A (PDE5A)[PDE5A][]	0	314
DB06237	Avanafil	approved	small_molecule	1	cGMP-specific 3',5'-cyclic phosphodiesterase[PDE5A][inhibitor]	0	314
DB06246	Exisulind	investigational	small_molecule	1	Phosphodiesterase 5A (PDE5A)[PDE5A][]	0	314	0.288
DB06267	Udenafil	approved//investigational	small_molecule	1	Phosphodiesterase 5A (PDE5A)[PDE5A][]	0	314
DB11736	PF-00489791	investigational	small_molecule	1	Phosphodiesterase 5A (PDE5A)[PDE5A][]	0	314
DB11902	Gisadenafil	investigational	small_molecule	1	Phosphodiesterase 5A (PDE5A)[PDE5A][]	0	314
DB02463	2-(2-Hydroxy-Phenyl)-1h-Indole-5-Carboxamidine	experimental	small_molecule	5	Cationic trypsinogen (PRSS1)[PRSS1][]//Coagulation factor IIa (F2)[F2][]//Plasminogen (PLG)[PLG][]//Tissue-type plasminogen activator (PLAT)[PLAT][]//Urokinase-type plasminogen activator (PLAU)[PLAU][]	0	319
DB00727	Nitroglycerin	approved//investigational	small_molecule	3	Atrial natriuretic peptide receptor 1[NPR1][agonist]//Epidermal growth factor receptor (EGFR)[EGFR][]//Soluble guanylate cyclase (GCS)[GUCY1B1, GUCY1A1][]	0.00103413	320
DB00631	Clofarabine	approved//investigational	small_molecule	3	DNA polymerase alpha catalytic subunit[POLA1][inhibitor]//Ribonucleoside-diphosphate reductase large subunit[RRM1][inhibitor]//Ribonucleotide reductase (RIR)[RRM2, RRM2B][]	0	321
DB06168	Canakinumab	approved//investigational	biotech	1	Interleukin-1 beta[IL1B][binder]	0	322.5
DB11994	Diacerein	approved//investigational	small_molecule	1	Interleukin-1 beta (IL1B)[IL1B][]	0	322.5
DB09116	Calcium carbimide	approved//withdrawn	small_molecule	1	Aldehyde dehydrogenase family 3 member B2[ALDH3B2][antagonist//inhibitor]	0	324
DB05332	Romiplostim	approved	biotech	1	Thrombopoietin receptor[MPL][agonist]	0	326.5
DB06210	Eltrombopag	approved	small_molecule	1	Thrombopoietin receptor (MPL)[MPL][]	0	326.5
DB11995	Avatrombopag	approved//investigational	small_molecule	1	Thrombopoietin receptor[MPL][agonist]	0	326.5
DB13125	Lusutrombopag	approved//investigational	small_molecule	1	Thrombopoietin receptor[MPL][agonist]	0	326.5
DB09092	Xanthinol	approved//withdrawn	small_molecule	5	2-oxoglutarate dehydrogenase, mitochondrial[OGDH][cofactor]//Glyceraldehyde-3-phosphate dehydrogenase[GAPDH][cofactor]//Isocitrate dehydrogenase [NAD] subunit alpha, mitochondrial[IDH3A][cofactor]//Malate dehydrogenase, mitochondrial[MDH2][cofactor]//NAD(P) transhydrogenase, mitochondrial[NNT][cofactor]	0	329
DB12948	Didox	investigational	small_molecule	1	Ribonucleotide reductase (RIR)[RRM2B, RRM1, RRM2][]	0	330
DB00650	Leucovorin	approved	small_molecule	1	Proton-coupled folate transporter (SLC46A1)[SLC46A1][]	0	331
DB11877	Basmisanil	investigational	small_molecule	1	GABA(A) receptor alpha-5 (GABRA5)[GABRA5][]	0	332
DB13914	Volixibat	experimental//investigational	small_molecule	1	Ileal sodium/bile acid cotransporter[SLC10A2][inhibitor]	0	333
DB08653	Tryptamine	experimental	small_molecule	3	5-HT 2A receptor (HTR2A)[HTR2A][]//Monoamine oxidase type A (MAO-A)[MAOA][]//Monoamine oxidase type B (MAO-B)[MAOB][]	0	334
DB00205	Pyrimethamine	approved//investigational//vet_approved	small_molecule	2	Dihydrofolate reductase[DHFR][inhibitor]//Folate receptor alpha (FOLR1)[FOLR1][]	0	335	-0.185
DB01089	Deserpidine	approved	small_molecule	2	Angiotensin-converting enzyme (ACE)[ACE][]//Synaptic vesicular amine transporter[SLC18A2][inhibitor]	0	336
DB00009	Alteplase	approved	biotech	2	Fibrinogen alpha chain[FGA][]//Plasminogen (PLG)[PLG][]	0.00103413	338.5
DB00015	Reteplase	approved//investigational	biotech	2	Fibrinogen alpha chain[FGA][]//Plasminogen[PLG][activator]	0	338.5
DB00029	Anistreplase	approved	biotech	2	Fibrinogen alpha chain[FGA][]//Plasminogen[PLG][activator]	0	338.5
DB00031	Tenecteplase	approved	biotech	2	Fibrinogen alpha chain[FGA][]//Plasminogen[PLG][activator]	0	338.5
DB00020	Sargramostim	approved//investigational	biotech	3	Cytokine receptor common subunit beta[CSF2RB][agonist]//Granulocyte-macrophage colony-stimulating factor receptor subunit alpha[CSF2RA][agonist]//Interleukin-3 receptor subunit alpha[IL3RA][agonist]	0.0268873	341
DB14128	Nadide	experimental	small_molecule	5	Biliverdin reductase A (BLVRA)[BLVRA][]//Glutathione reductase (GR)[GSR][]//HMG-CoA reductase (HMGCR)[HMGCR][]//Inosine-5'-monophosphate dehydrogenase 2 (IMPDH2)[IMPDH2][]//Intestinal maltase-glucoamylase (MGAM)[MGAM][]	0	342	-0.102
DB12023	Benralizumab	approved//investigational	biotech	2	Interleukin-5 receptor subunit alpha[IL5RA][antibody]//Low affinity immunoglobulin gamma Fc region receptor III-A[FCGR3A][binding]	0	343
DB00033	Interferon gamma-1b	approved//investigational	biotech	2	Interferon gamma receptor 1[IFNGR1][binder]//Interferon gamma receptor 2[IFNGR2][binder]	0	344
DB01791	Piclamilast	experimental	small_molecule	2	Phosphodiesterase 4A (PDE4A)[PDE4A][]//Phosphodiesterase 4D (PDE4D)[PDE4D][]	0	348.5
DB11650	HT-0712	investigational	small_molecule	2	Phosphodiesterase 4A (PDE4A)[PDE4A][]//Phosphodiesterase 4D (PDE4D)[PDE4D][]	0	348.5
DB11681	Tofimilast	investigational	small_molecule	2	Phosphodiesterase 4A (PDE4A)[PDE4A][]//Phosphodiesterase 4D (PDE4D)[PDE4D][]	0	348.5
DB11838	Revamilast	investigational	small_molecule	2	Phosphodiesterase 4A (PDE4A)[PDE4A][]//Phosphodiesterase 4D (PDE4D)[PDE4D][]	0	348.5
DB12375	Oglemilast	investigational	small_molecule	2	Phosphodiesterase 4A (PDE4A)[PDE4A][]//Phosphodiesterase 4D (PDE4D)[PDE4D][]	0	348.5
DB12542	GSK-356278	investigational	small_molecule	2	Phosphodiesterase 4A (PDE4A)[PDE4A][]//Phosphodiesterase 4D (PDE4D)[PDE4D][]	0	348.5
DB13029	MK-0873	investigational	small_molecule	2	Phosphodiesterase 4A (PDE4A)[PDE4A][]//Phosphodiesterase 4D (PDE4D)[PDE4D][]	0	348.5
DB15640	CDC-801	investigational	small_molecule	2	Phosphodiesterase 4A (PDE4A)[PDE4A][]//Phosphodiesterase 4D (PDE4D)[PDE4D][]	0	348.5
DB00150	Tryptophan	approved//nutraceutical//withdrawn	small_molecule	1	Indoleamine 2,3-dioxygenase 1 (IDO1)[IDO1][]	0	354.5
DB03254	4-Phenyl-1h-Imidazole	experimental	small_molecule	1	Indoleamine 2,3-dioxygenase 1 (IDO1)[IDO1][]	0	354.5
DB11717	Epacadostat	investigational	small_molecule	1	Indoleamine 2,3-dioxygenase 1 (IDO1)[IDO1][]	0	354.5
DB12827	Indoximod	investigational	small_molecule	1	Indoleamine 2,3-dioxygenase 1 (IDO1)[IDO1][]	0	354.5
DB04253	Tretazicar	investigational	small_molecule	1	Quinone reductase 2 (NQO2)[NQO2][]	0	357.5
DB08228	5,8-dimethoxy-1,4-dimethylquinolin-2(1H)-one	experimental	small_molecule	1	Quinone reductase 2 (NQO2)[NQO2][]	0	357.5
DB02745	Uridine	experimental//investigational	small_molecule	1	Thymidine phosphorylase (TYMP)[TYMP][]	0	360
DB03462	Thymine	experimental	small_molecule	1	Thymidine phosphorylase (TYMP)[TYMP][]	0	360
DB09343	Tipiracil	approved//investigational//servier	small_molecule	1	Thymidine phosphorylase[TYMP][inhibitor]	0	360
DB01171	Moclobemide	approved//investigational	small_molecule	1	Amine oxidase [flavin-containing] A[MAOA][antagonist//inhibitor]	0	364.5
DB04017	Clorgiline	experimental	small_molecule	1	Monoamine oxidase type A (MAO-A)[MAOA][]	0	364.5	-0.234
DB05205	CX157	investigational	small_molecule	1	Monoamine oxidase type A (MAO-A)[MAOA][]	0	364.5
DB07641	Decyl(dimethyl)phosphine oxide	experimental	small_molecule	1	Monoamine oxidase type A (MAO-A)[MAOA][]	0	364.5
DB13550	Bifemelane	experimental	small_molecule	1	Monoamine oxidase type A (MAO-A)[MAOA][]	0	364.5
DB13876	Brofaromine	experimental	small_molecule	1	Monoamine oxidase type A (MAO-A)[MAOA][]	0	364.5
DB12116	Epigallocatechin gallate	investigational	small_molecule	5	Fatty acid synthase (FASN)[FASN][]//Matrix metalloproteinase-2 (MMP-2)[MMP2][]//Signal transducer and activator of transcription 3 (STAT3)[STAT3][]//Squalene monooxygenase (SQLE)[SQLE][]//Tissue transglutaminase (TG2)[TGM2][]	0	368
DB02859	Soraphen A	experimental	small_molecule	1	Acetyl-CoA carboxylase 2 (ACACB)[ACACB][]	0	369.5
DB03781	2-[4-(2,4-Dichlorophenoxy)Phenoxy]Propanoic Acid	experimental	small_molecule	1	Acetyl-CoA carboxylase 2 (ACACB)[ACACB][]	0	369.5
DB01917	Putrescine	experimental	small_molecule	2	Ornithine decarboxylase (ODC1)[ODC1][]//S-adenosylmethionine decarboxylase proenzyme (AMD1)[AMD1][]	0	371
DB00737	Meclizine	approved	small_molecule	2	Histamine H1 receptor[HRH1][antagonist]//Orphan nuclear receptor NR1I3 (NR1I3)[NR1I3][]	0	372	0.03
DB06716	Fospropofol	approved//illicit//investigational	small_molecule	2	Gamma-aminobutyric acid receptor subunit beta-2[GABRB2][potentiator]//Gamma-aminobutyric acid receptor subunit beta-3[GABRB3][potentiator]	0	373
DB00041	Aldesleukin	approved	biotech	3	Cytokine receptor common subunit gamma[IL2RG][agonist]//Interleukin-2 receptor subunit alpha[IL2RA][agonist//modulator]//Interleukin-2 receptor subunit beta[IL2RB][agonist//modulator]	0.00103413	374
DB00995	Auranofin	approved//investigational	small_molecule	3	Inhibitor of nuclear factor kappa-B kinase subunit beta[IKBKB][inhibitor]//Peroxiredoxin-5, mitochondrial[PRDX5][inhibitor]//Steroid hormone receptor ERR (ESRR)[ESRRB, ESRRG, ESRRA][]	0	375
DB00004	Denileukin diftitox	approved//investigational	biotech	2	Interleukin-2 receptor subunit alpha[IL2RA][binder]//Interleukin-2 receptor subunit beta[IL2RB][agonist]	0	376
DB01611	Hydroxychloroquine	approved	small_molecule	2	Toll-like receptor 7 (TLR7)[TLR7][]//Toll-like receptor 9[TLR9][antagonist]	1	377
DB14731	Tagraxofusp	approved//investigational	biotech	2	ADP-ribosylation factor-like protein 2[ARL2][binder]//Interleukin-3 receptor subunit alpha[IL3RA][binder]	0	378
DB00348	Nitisinone	approved//investigational	small_molecule	1	4-hydroxyphenylpyruvate dioxygenase[HPD][inhibitor]	0	379
DB04769	5-QUINOXALIN-6-YLMETHYLENE-THIAZOLIDINE-2,4-DIONE	experimental	small_molecule	2	Monoamine oxidase type B (MAO-B)[MAOB][]//PI3-kinase gamma (PIK3CG)[PIK3CG][]	0	380
DB00419	Miglustat	approved	small_molecule	1	Ceramide glucosyltransferase[UGCG][inhibitor]	0	382
DB09039	Eliglustat	approved	small_molecule	1	Ceramide glucosyltransferase[UGCG][antagonist]	0	382
DB14966	Venglustat	investigational	small_molecule	1	Ceramide glucosyltransferase (UGCG)[UGCG][]	0	382
DB03851	Carbazole Butanoic Acid	experimental	small_molecule	2	Fatty acid-binding protein 4 (FABP4)[FABP4][]//Fatty acid-binding protein 5 (FABP5)[FABP5][]	0	384
DB03902	Oxalic Acid	experimental	small_molecule	2	Monoamine oxidase type B (MAO-B)[MAOB][]//Proto-oncogene c-Src (SRC)[SRC][]	0	385
DB00223	Diflorasone	approved	small_molecule	2	Glucocorticoid receptor[NR3C1][agonist]//Phospholipase A2 (PLA2G1B)[PLA2G1B][]	0	387	-0.197
DB00838	Clocortolone	approved	small_molecule	2	Glucocorticoid receptor[NR3C1][agonist]//Phospholipase A2 (PLA2G1B)[PLA2G1B][]	0	387
DB02210	Hexane-1,6-Diol	experimental	small_molecule	2	Glucocorticoid receptor (NR3C1)[NR3C1][]//Phospholipase A2 (PLA2G1B)[PLA2G1B][]	0	387
DB00440	Trimethoprim	approved//vet_approved	small_molecule	1	Dihydrofolate reductase (DHFR)[DHFR][]	0.00103413	390	0.499
DB03695	Piritrexim	investigational	small_molecule	1	Dihydrofolate reductase (DHFR)[DHFR][]	0	390
DB06358	Iclaprim	investigational	small_molecule	1	Dihydrofolate reductase (DHFR)[DHFR][]	0	390
DB01198	Zopiclone	approved	small_molecule	4	Gamma-aminobutyric acid receptor subunit alpha-1[GABRA1][potentiator]//Gamma-aminobutyric acid receptor subunit alpha-2[GABRA2][potentiator]//Gamma-aminobutyric acid receptor subunit alpha-3[GABRA3][potentiator]//Gamma-aminobutyric acid receptor subunit alpha-5[GABRA5][potentiator]	0	392
DB11157	Anthralin	approved	small_molecule	2	Keratin, type I cytoskeletal 12[KRT12][antagonist]//Keratin, type II cytoskeletal 2 epidermal[KRT2][antagonist]	0	393
DB00086	Streptokinase	approved//investigational	biotech	1	Plasminogen (PLG)[PLG][]	0	396
DB00243	Ranolazine	approved//investigational	small_molecule	1	Plasminogen (PLG)[PLG][]	0	396
DB00302	Tranexamic acid	approved	small_molecule	1	Plasminogen (PLG)[PLG][]	0.0423992	396	0.005
DB03709	Bicine	experimental	small_molecule	1	Plasminogen (PLG)[PLG][]	0	396
DB00563	Methotrexate	approved	small_molecule	5	Bifunctional purine biosynthesis protein PURH[ATIC][inhibitor]//Dihydrofolate reductase[DHFR][inhibitor]//Proton-coupled folate transporter (SLC46A1)[SLC46A1][]//Solute carrier family 19 member 1 (SLC19A1)[SLC19A1][]//Thymidylate synthase[TYMS][inhibitor]	0.00517063	396	-0.273
DB00013	Urokinase	approved//investigational//withdrawn	biotech	4	Plasminogen[PLG][activator]//Plasminogen activator inhibitor 1[SERPINE1][substrate//inducer]//Plasminogen activator inhibitor 2[SERPINB2][substrate//inducer]//Urokinase plasminogen activator surface receptor[PLAUR][inducer//modulator]	0	399.5
DB06579	Adipiplon	investigational	small_molecule	2	GABA(A) receptor alpha-3 (GABRA3)[GABRA3][]//GABA-A receptor (benzodiazepine site)[GABRA6, GABRG1, GABRA1, GABRA5, GABRG2, GABRG3, GABRA2, GABRA4][partial agonist]	0	399.5
DB00074	Basiliximab	approved//investigational	biotech	1	Interleukin-2 receptor subunit alpha[IL2RA][antibody]	0	401
DB01698	Rutin	approved//experimental//investigational	small_molecule	1	Dihydrodiol dehydrogenase type I (AKR1C3)[AKR1C3][]	0	402
DB03206	Duvoglustat	investigational	small_molecule	1	Intestinal maltase-glucoamylase (MGAM)[MGAM][]	0	405
DB03323	Maltose	experimental//investigational	small_molecule	1	Intestinal maltase-glucoamylase (MGAM)[MGAM][]	0	405
DB04878	Voglibose	investigational	small_molecule	1	Maltase-glucoamylase, intestinal[MGAM][inhibitor]	0	405
DB06580	Celgosivir	investigational	small_molecule	1	Intestinal maltase-glucoamylase (MGAM)[MGAM][]	0	405
DB13106	Glycovir	investigational	small_molecule	1	Intestinal maltase-glucoamylase (MGAM)[MGAM][]	0	405
DB12130	Lorlatinib	approved//investigational	small_molecule	2	ALK tyrosine kinase receptor (ALK)[ALK][]//Proto-oncogene c-Ros (ROS1)[ROS1][]	0	408
DB00308	Ibutilide	approved	small_molecule	3	Potassium voltage-gated channel subfamily H member 2[KCNH2][inhibitor]//Voltage-dependent L-type calcium channel subunit alpha-1C[CACNA1C][activator]//Voltage-dependent L-type calcium channel subunit beta-1[CACNB1][activator]	0	409
DB00421	Spironolactone	approved	small_molecule	1	Mineralocorticoid receptor[NR3C2][antagonist]	0	413	0.083
DB00700	Eplerenone	approved	small_molecule	1	Mineralocorticoid receptor[NR3C2][antagonist]	0.00103413	413
DB01134	Desoxycorticosterone pivalate	experimental//vet_approved	small_molecule	1	Mineralocorticoid receptor[NR3C2][agonist]	0	413
DB04652	Corticosterone	experimental	small_molecule	1	Mineralocorticoid receptor (MR)[NR3C2][]	0	413	-0.053
DB06780	Desoxycorticosterone acetate	approved	small_molecule	1	Mineralocorticoid receptor (MR)[NR3C2][]	0	413
DB11814	PF-03882845	investigational	small_molecule	1	Mineralocorticoid receptor (MR)[NR3C2][]	0	413
DB15367	LY-2623091	investigational	small_molecule	1	Mineralocorticoid receptor (MR)[NR3C2][]	0	413
DB00445	Epirubicin	approved	small_molecule	2	Chromodomain-helicase-DNA-binding protein 1[CHD1][antagonist]//DNA topoisomerase II (TOP2)[TOP2B, TOP2A][]	0	417
DB00092	Alefacept	approved//investigational//withdrawn	biotech	2	Surface glycoprotein LFA-3 (CD58)[CD58][]//T-cell surface antigen CD2[CD2][inhibitor]	0	418
DB13627	Oxolinic acid	experimental	small_molecule	2	DNA topoisomerase II (TOP2)[TOP2B, TOP2A][]//Transient receptor potential cation channel V1 (TRPV1)[TRPV1][]	0	419	-0.256
DB09074	Olaparib	approved	small_molecule	3	Poly [ADP-ribose] polymerase 1[PARP1][inhibitor]//Poly [ADP-ribose] polymerase 2[PARP2][inhibitor]//Poly [ADP-ribose] polymerase 3[PARP3][inhibitor]	0.00103413	420.5
DB12332	Rucaparib	approved//investigational	small_molecule	3	Poly [ADP-ribose] polymerase 1[PARP1][antagonist]//Poly [ADP-ribose] polymerase 2[PARP2][antagonist]//Poly [ADP-ribose] polymerase 3[PARP3][antagonist]	0	420.5
DB00975	Dipyridamole	approved	small_molecule	4	Adenosine deaminase[ADA][inhibitor]//Phosphodiesterase 5A (PDE5A)[PDE5A][]//cAMP and cAMP-inhibited cGMP 3',5'-cyclic phosphodiesterase 10A[PDE10A][inhibitor]//cAMP-specific 3',5'-cyclic phosphodiesterase 4A[PDE4A][inhibitor]	0	422	-0.347
DB01033	Mercaptopurine	approved	small_molecule	3	Amidophosphoribosyltransferase (PPAT)[PPAT][]//Hypoxanthine-guanine phosphoribosyltransferase[HPRT1][inhibitor]//Inosine-5'-monophosphate dehydrogenase 1 (IMPDH1)[IMPDH1][]	0	423	0.199
DB03740	N-acetyl-alpha-D-glucosamine	experimental	small_molecule	1	Alpha-N-acetylglucosaminidase (NAGLU)[NAGLU][]	0	424
DB02545	Fexaramine	experimental	small_molecule	1	Farnesoid X-activated receptor (FXR)[NR1H4][]	0	427
DB05990	Obeticholic acid	approved	small_molecule	1	Bile acid receptor[NR1H4][agonist]	0	427
DB06777	Chenodeoxycholic acid	approved	small_molecule	1	Farnesoid X-activated receptor (FXR)[NR1H4][]	0	427	0.102
DB12276	Apomine	investigational	small_molecule	1	Farnesoid X-activated receptor (FXR)[NR1H4][]	0	427
DB12719	Turofexorate isopropyl	investigational	small_molecule	1	Farnesoid X-activated receptor (FXR)[NR1H4][]	0	427
DB05166	APD668	investigational	small_molecule	1	Glucose-dependent insulinotropic receptor (GPR119)[GPR119][]	0	431
DB12084	ADP-597	investigational	small_molecule	1	Glucose-dependent insulinotropic receptor (GPR119)[GPR119][]	0	431
DB13171	Glyceryl 1-oleate	experimental	small_molecule	1	Glucose-dependent insulinotropic receptor (GPR119)[GPR119][]	0	431
DB13872	Lormetazepam	approved	small_molecule	5	Gamma-aminobutyric acid receptor subunit alpha-1[GABRA1][positive allosteric modulator]//Gamma-aminobutyric acid receptor subunit alpha-2[GABRA2][positive allosteric modulator]//Gamma-aminobutyric acid receptor subunit alpha-3[GABRA3][positive allosteric modulator]//Gamma-aminobutyric acid receptor subunit alpha-5[GABRA5][positive allosteric modulator]//Gamma-aminobutyric acid receptor subunit ga…	0	433
DB08910	Pomalidomide	approved	small_molecule	3	Prostaglandin G/H synthase 2[PTGS2][inhibitor]//Protein cereblon[CRBN][inhibitor]//Tumor necrosis factor[TNF][inhibitor]	0	434
DB03606	(S)-Rolipram	experimental	small_molecule	1	Phosphodiesterase 4A (PDE4A)[PDE4A][]	0	436.5
DB04149	(R)-Rolipram	experimental	small_molecule	1	Phosphodiesterase 4A (PDE4A)[PDE4A][]	0	436.5
DB06751	Drotaverine	approved//investigational	small_molecule	1	cAMP-specific 3',5'-cyclic phosphodiesterase 4A[PDE4A][inhibitor]	0	436.5
DB12137	GSK-256066	investigational	small_molecule	1	Phosphodiesterase 4A (PDE4A)[PDE4A][]	0	436.5
DB04941	Crofelemer	approved	small_molecule	2	Anoctamin-1[ANO1][antagonist]//Cystic fibrosis transmembrane conductance regulator[CFTR][antagonist]	0	439
DB06752	Chymopapain	approved//withdrawn	biotech	1	Bone marrow proteoglycan[PRG2][degradation]	0	440
DB00987	Cytarabine	approved//investigational	small_molecule	1	DNA polymerase beta[POLB][inhibitor]	0.00310238	441
DB01889	16,17-Androstene-3-Ol	experimental	small_molecule	1	Orphan nuclear receptor NR1I3 (NR1I3)[NR1I3][]	0	442
DB00513	Aminocaproic acid	approved//investigational	small_molecule	2	Plasminogen (PLG)[PLG][]//Tissue-type plasminogen activator (PLAT)[PLAT][]	0	443	0.185
DB02789	Pregnenolone	approved//experimental	small_molecule	1	Estrogen-related receptor-alpha (ESRRA)[ESRRA][]	0	444.5	-0.082
DB06833	1-CYCLOHEXYL-N-{[1-(4-METHYLPHENYL)-1H-INDOL-3-YL]METHYL}METHANAMINE	experimental	small_molecule	1	Estrogen-related receptor-alpha (ESRRA)[ESRRA][]	0	444.5
DB00435	Nitric Oxide	approved	small_molecule	2	Guanylate cyclase soluble subunit alpha-2[GUCY1A2][inducer]//Soluble guanylate cyclase (GCS)[GUCY1A1, GUCY1B1][]	0.0537746	446
DB13874	Enasidenib	approved//investigational	small_molecule	1	Isocitrate dehydrogenase [NADP], mitochondrial[IDH2][inhibitor]	0	447
DB08651	3'-THIO-THYMIDINE-5'-PHOSPHATE	experimental	small_molecule	1	DNA topoisomerase II beta (TOP2B)[TOP2B][]	0	448
DB01207	Ridogrel	experimental	small_molecule	2	Thromboxane A2 receptor (TBXA2R)[TBXA2R][]//Thromboxane-A synthase[TBXAS1][inhibitor]	0	449
DB00139	Succinic acid	approved//nutraceutical	small_molecule	1	Succinate-semialdehyde dehydrogenase (ALDH5A1)[ALDH5A1][]	0	450
DB12308	Eltanolone	investigational	small_molecule	3	GABA(A) receptor alpha-1 (GABRA1)[GABRA1][]//GABA(A) receptor beta-2 (GABRB2)[GABRB2][]//GABA(A) receptor gamma-2 (GABRG2)[GABRG2][]	0	451
DB00592	Piperazine	approved//vet_approved	small_molecule	1	Gamma-aminobutyric acid receptor subunit beta-3[GABRB3][agonist]	0	452
DB04851	Biricodar	investigational	small_molecule	1	Multidrug resistance protein 1 (ABCB1)[ABCB1][]	0	458.5
DB04881	Elacridar	investigational	small_molecule	1	Multidrug resistance protein 1 (ABCB1)[ABCB1][]	0	458.5
DB04905	Tesmilifene	investigational	small_molecule	1	P-glycoprotein 1[ABCB1][inducer]	0	458.5
DB06191	Zosuquidar	investigational	small_molecule	1	P-glycoprotein 1[ABCB1][inhibitor]	0	458.5
DB06240	Tariquidar	investigational	small_molecule	1	Multidrug resistance protein 1 (ABCB1)[ABCB1][]	0	458.5
DB14061	Hycanthone	experimental	small_molecule	1	P-glycoprotein 1[ABCB1][inhibitor]	0	458.5	0.091
DB14062	Concanamycin A	experimental	small_molecule	1	P-glycoprotein 1[ABCB1][inhibitor]	0	458.5
DB14063	Dexverapamil	experimental	small_molecule	1	P-glycoprotein 1[ABCB1][inhibitor]	0	458.5	0.495
DB14064	Emopamil	experimental	small_molecule	1	P-glycoprotein 1[ABCB1][inhibitor]	0	458.5
DB14069	ONT-093	investigational	small_molecule	1	P-glycoprotein 1[ABCB1][inhibitor]	0	458.5
DB14070	HM-30181	experimental	small_molecule	1	P-glycoprotein 1[ABCB1][inhibitor]	0	458.5
DB14072	Reversin 121	experimental	small_molecule	1	P-glycoprotein 1[ABCB1][inhibitor]	0	458.5
DB03566	Spermidine	experimental	small_molecule	1	Cytoplasmic thioredoxin reductase (TXNRD1)[TXNRD1][]	0	465.5
DB05448	PX-12	investigational	small_molecule	1	Cytoplasmic thioredoxin reductase (TXNRD1)[TXNRD1][]	0	465.5
DB11978	Glasdegib	approved//investigational	small_molecule	2	Serine/threonine-protein kinase mTOR (mTOR)[MTOR][]//Smoothened homolog (SMO)[SMO][]	0	467
DB07557	3,20-Pregnanedione	experimental	small_molecule	2	Orphan nuclear receptor NR1I3 (NR1I3)[NR1I3][]//Retinoic acid receptor RXR-alpha (RXRA)[RXRA][]	0	468
DB00474	Methohexital	approved	small_molecule	1	Gamma-aminobutyric acid receptor subunit alpha-1[GABRA1][antagonist]	0	470.5
DB01174	Phenobarbital	approved//investigational	small_molecule	1	Gamma-aminobutyric acid receptor subunit alpha-1[GABRA1][potentiator]	0	470.5
DB01341	Dihydroquinidine barbiturate	experimental	small_molecule	1	Gamma-aminobutyric acid receptor subunit alpha-1[GABRA1][potentiator]	0	470.5
DB12590	Indiplon	investigational	small_molecule	1	GABA(A) receptor alpha-1 (GABRA1)[GABRA1][]	0	470.5
DB00380	Dexrazoxane	approved//withdrawn	small_molecule	2	DNA topoisomerase 2-alpha[TOP2A][inhibitor]//DNA topoisomerase II (TOP2)[TOP2B][]	0	482
DB00444	Teniposide	approved	small_molecule	2	DNA topoisomerase 2-alpha[TOP2A][inhibitor]//DNA topoisomerase II (TOP2)[TOP2B][]	0	482
DB00487	Pefloxacin	approved	small_molecule	1	DNA topoisomerase II (TOP2)[TOP2A, TOP2B][]	0	482
DB00694	Daunorubicin	approved	small_molecule	2	DNA topoisomerase 2-alpha[TOP2A][inhibitor]//DNA topoisomerase 2-beta[TOP2B][inhibitor]	0.00103413	482	-0.049
DB00773	Etoposide	approved	small_molecule	2	DNA topoisomerase 2-alpha[TOP2A][inhibitor]//DNA topoisomerase II (TOP2)[TOP2B][]	0.00517063	482	0.292
DB00817	Rosoxacin	approved//investigational	small_molecule	1	DNA topoisomerase II (TOP2)[TOP2A, TOP2B][]	0	482
DB00827	Cinoxacin	approved//investigational//withdrawn	small_molecule	1	DNA topoisomerase II (TOP2)[TOP2A, TOP2B][]	0	482	-0.261
DB00978	Lomefloxacin	approved//investigational	small_molecule	1	DNA topoisomerase II (TOP2)[TOP2A, TOP2B][]	0	482	0.027
DB01177	Idarubicin	approved	small_molecule	1	DNA topoisomerase II (TOP2)[TOP2A, TOP2B][]	0	482
DB01204	Mitoxantrone	approved//investigational	small_molecule	2	DNA topoisomerase 2-alpha[TOP2A][inhibitor]//DNA topoisomerase II (TOP2)[TOP2B][]	0.00103413	482	-0.689
DB03966	Clorobiocin	experimental	small_molecule	1	DNA topoisomerase II (TOP2)[TOP2A, TOP2B][]	0	482
DB04576	Fleroxacin	experimental	small_molecule	2	DNA topoisomerase 2-alpha[TOP2A][inhibitor]//DNA topoisomerase II (TOP2)[TOP2B][]	0	482
DB04858	Tirapazamine	investigational	small_molecule	1	DNA topoisomerase II (TOP2)[TOP2A, TOP2B][]	0	482
DB04975	Banoxantrone	investigational	small_molecule	1	DNA topoisomerase II (TOP2)[TOP2A, TOP2B][]	0	482
DB06193	Pixantrone	approved//investigational//servier	small_molecule	1	DNA topoisomerase II (TOP2)[TOP2A, TOP2B][]	0	482
DB11999	Vosaroxin	investigational	small_molecule	1	DNA topoisomerase II (TOP2)[TOP2A, TOP2B][]	0	482
DB12410	Sabarubicin	investigational	small_molecule	1	DNA topoisomerase II (TOP2)[TOP2A, TOP2B][]	0	482
DB13103	GPX-150	investigational	small_molecule	1	DNA topoisomerase II (TOP2)[TOP2A, TOP2B][]	0	482
DB12836	Grapiprant	investigational//vet_approved	small_molecule	1	Prostaglandin E2 receptor EP4 subtype[PTGER4][antagonist]	0	482
DB00993	Azathioprine	approved	small_molecule	1	Amidophosphoribosyltransferase (PPAT)[PPAT][]	0	492	-0.367
DB01396	Digitoxin	approved//investigational	small_molecule	1	Sodium/potassium-transporting ATPase (SPT ATPase)[ATP1B1, ATP1B2, ATP1B3, ATP1A3, ATP1A1, ATP1A2][]	0	493
DB06157	Istaroxime	investigational	small_molecule	1	Sodium/potassium-transporting ATPase (SPT ATPase)[ATP1A2, ATP1B1, ATP1A3, ATP1A1, ATP1B3, ATP1B2][]	0	494
DB04942	Tamibarotene	investigational	small_molecule	2	Retinoic acid receptor alpha[RARA][agonist]//Retinoic acid receptor beta[RARB][agonist]	0	495
DB00461	Nabumetone	approved	small_molecule	1	Prostaglandin G/H synthase 2 (COX-2)[PTGS2][]	0	506	-0.16
DB00469	Tenoxicam	approved	small_molecule	1	Prostaglandin G/H synthase 2 (COX-2)[PTGS2][]	0	506	-0.342
DB00500	Tolmetin	approved	small_molecule	1	Prostaglandin G/H synthase 2 (COX-2)[PTGS2][]	0	506	-0.064
DB00533	Rofecoxib	approved//investigational//withdrawn	small_molecule	1	Prostaglandin G/H synthase 2 (COX-2)[PTGS2][]	0	506	0.258
DB00580	Valdecoxib	approved//investigational//withdrawn	small_molecule	1	Prostaglandin G/H synthase 2 (COX-2)[PTGS2][]	0	506	0.784
DB00712	Flurbiprofen	approved//investigational	small_molecule	1	Prostaglandin G/H synthase 2 (COX-2)[PTGS2][]	0	506	-0.233
DB00749	Etodolac	approved//investigational//vet_approved	small_molecule	1	Prostaglandin G/H synthase 2 (COX-2)[PTGS2][]	0	506	-0.034
DB00784	Mefenamic acid	approved	small_molecule	1	Prostaglandin G/H synthase 2 (COX-2)[PTGS2][]	0	506	-0.178
DB00814	Meloxicam	approved//vet_approved	small_molecule	1	Prostaglandin G/H synthase 2[PTGS2][inhibitor]	0	506
DB00821	Carprofen	approved//vet_approved//withdrawn	small_molecule	1	Prostaglandin G/H synthase 2 (COX-2)[PTGS2][]	0	506
DB00861	Diflunisal	approved//investigational	small_molecule	1	Prostaglandin G/H synthase 2 (COX-2)[PTGS2][]	0	506	0.125
DB01009	Ketoprofen	approved//vet_approved	small_molecule	1	Prostaglandin G/H synthase 2 (COX-2)[PTGS2][]	0	506	-0.336
DB01628	Etoricoxib	approved//investigational	small_molecule	1	Prostaglandin G/H synthase 2 (COX-2)[PTGS2][]	0	506
DB03866	Prostaglandin G2	experimental	small_molecule	1	Prostaglandin G/H synthase 2 (COX-2)[PTGS2][]	0	506
DB04743	Nimesulide	approved//investigational//withdrawn	small_molecule	1	Prostaglandin G/H synthase 2[PTGS2][inhibitor]	0	506	-0.273
DB05095	Cimicoxib	investigational	small_molecule	1	Prostaglandin G/H synthase 2 (COX-2)[PTGS2][]	0	506
DB08439	Parecoxib	approved	small_molecule	1	Prostaglandin G/H synthase 2[PTGS2][inhibitor]	0	506
DB12009	GW-406381	investigational	small_molecule	1	Prostaglandin G/H synthase 2 (COX-2)[PTGS2][]	0	506
DB12378	Apricoxib	investigational	small_molecule	1	Prostaglandin G/H synthase 2 (COX-2)[PTGS2][]	0	506
DB13167	Alclofenac	approved//withdrawn	small_molecule	1	Prostaglandin G/H synthase 2[PTGS2][antagonist]	0	506
DB14060	NS-398	experimental	small_molecule	1	Prostaglandin G/H synthase 2 (COX-2)[PTGS2][]	0	506	-0.036
DB00544	Fluorouracil	approved	small_molecule	3	Dihydrothymine dehydrogenase (DPYD)[DPYD][]//TERT messenger RNA (TERT mRNA)[TERT][]//Thymidylate synthase[TYMS][other/unknown]	0.00103413	517
DB00385	Valrubicin	approved	small_molecule	1	DNA topoisomerase 2-alpha[TOP2A][inhibitor]	0	519.5
DB01208	Sparfloxacin	approved//investigational//withdrawn	small_molecule	1	DNA topoisomerase 2-alpha[TOP2A][inhibitor]	0	519.5
DB06013	Aldoxorubicin	investigational	small_molecule	1	DNA topoisomerase 2-alpha[TOP2A][inhibitor]	0	519.5
DB09047	Finafloxacin	approved//investigational	small_molecule	1	DNA topoisomerase 2-alpha[TOP2A][inhibitor]	0	519.5
DB00210	Adapalene	approved	small_molecule	5	Prostaglandin G/H synthase 2[PTGS2][inhibitor]//Retinoic acid receptor RXR-beta[RXRB][agonist]//Retinoic acid receptor RXR-gamma[RXRG][agonist]//Retinoic acid receptor beta[RARB][agonist]//Retinoic acid receptor gamma (RARG)[RARG][]	0	522
DB00235	Milrinone	approved	small_molecule	1	cGMP-inhibited 3',5'-cyclic phosphodiesterase A[PDE3A][inhibitor]	0	525.5	-0.316
DB00261	Anagrelide	approved	small_molecule	1	cGMP-inhibited 3',5'-cyclic phosphodiesterase A[PDE3A][inhibitor]	0	525.5
DB01166	Cilostazol	approved//investigational	small_molecule	1	cGMP-inhibited 3',5'-cyclic phosphodiesterase A[PDE3A][inhibitor]	0	525.5
DB01427	Amrinone	approved	small_molecule	1	cGMP-inhibited 3',5'-cyclic phosphodiesterase A[PDE3A][inhibitor]	0	525.5	-0.206
DB04880	Enoximone	approved//investigational	small_molecule	1	cGMP-inhibited 3',5'-cyclic phosphodiesterase A[PDE3A][inhibitor]	0	525.5
DB00605	Sulindac	approved//investigational	small_molecule	2	Aldose reductase (AKR1B1)[AKR1B1][]//Prostaglandin G/H synthase 2[PTGS2][inhibitor]	0	525.5	-0.013
DB14104	Linoleic acid	approved//experimental	small_molecule	1	Fatty acid-binding protein 4 (FABP4)[FABP4][]	0	529
DB00091	Cyclosporine	approved//investigational//vet_approved	small_molecule	5	Calcineurin (PPP3CA)[PPP3CA][]//Calcineurin subunit B type 2[PPP3R2][inhibitor]//Calcium signal-modulating cyclophilin ligand[CAMLG][binder]//Peptidyl-prolyl cis-trans isomerase A[PPIA][inhibitor//binder]//Peptidyl-prolyl cis-trans isomerase F, mitochondrial[PPIF][binder]	0.00206825	530	0.056
DB01024	Mycophenolic acid	approved	small_molecule	2	Inosine-5'-monophosphate dehydrogenase 1[IMPDH1][inhibitor]//Inosine-5'-monophosphate dehydrogenase 2[IMPDH2][inhibitor]	0	531	0.646
DB00147	Pyridoxal	experimental//nutraceutical	small_molecule	1	Pyridoxal kinase[PDXK][]	0	532.5
DB00165	Pyridoxine	approved//investigational//nutraceutical//vet_approved	small_molecule	1	Pyridoxal kinase[PDXK][ligand]	0	532.5	0.066
DB11936	Bempedoic acid	approved//investigational	small_molecule	1	ATP-citrate synthase[ACLY][inhibitor]	0	534.5
DB00215	Citalopram	approved	small_molecule	2	Histamine H1 receptor (H1R)[HRH1][]//Sodium-dependent serotonin transporter[SLC6A4][inhibitor]	0	534.5
DB11614	Rupatadine	approved	small_molecule	2	Histamine H1 receptor[HRH1][antagonist]//Platelet-activating factor receptor[PTAFR][antagonist]	0	536
DB00276	Amsacrine	approved//investigational	small_molecule	1	DNA topoisomerase II (TOP2)[TOP2B, TOP2A][]	0	540.5
DB00467	Enoxacin	approved//investigational	small_molecule	1	DNA topoisomerase II (TOP2)[TOP2B, TOP2A][]	0	540.5	0.405
DB00779	Nalidixic acid	approved//investigational	small_molecule	1	DNA topoisomerase II (TOP2)[TOP2B, TOP2A][]	0	540.5	0.323
DB01051	Novobiocin	approved//investigational//vet_approved	small_molecule	1	DNA topoisomerase II (TOP2)[TOP2B, TOP2A][]	0	540.5	0.332
DB06071	DTS-201	investigational	small_molecule	1	DNA topoisomerase II (TOP2)[TOP2B, TOP2A][]	0	540.5
DB06160	Garenoxacin	investigational	small_molecule	1	DNA topoisomerase II (TOP2)[TOP2B, TOP2A][]	0	540.5
DB11617	Aclarubicin	investigational	small_molecule	1	DNA topoisomerase II (TOP2)[TOP2B, TOP2A][]	0	540.5
DB12134	Gepotidacin	investigational	small_molecule	1	DNA topoisomerase II (TOP2)[TOP2B, TOP2A][]	0	540.5
DB00524	Metolazone	approved	small_molecule	1	Solute carrier family 12 member 3 (SLC12A3)[SLC12A3][]	0.0237849	546.5	0.038
DB01324	Polythiazide	approved	small_molecule	1	Solute carrier family 12 member 3 (SLC12A3)[SLC12A3][]	0	546.5
DB00162	Vitamin A	approved//nutraceutical//vet_approved	small_molecule	1	Retinoic acid receptor RXR-gamma (RXRG)[RXRG][]	0	546.5
DB11806	VTP-194204	investigational	small_molecule	1	Retinoic acid receptor RXR-gamma (RXRG)[RXRG][]	0	546.5
DB00837	Progabide	experimental	small_molecule	2	Gamma-aminobutyric acid receptor subunit alpha-1[GABRA1][agonist]//Gamma-aminobutyric acid type B receptor subunit 1[GABBR1][agonist]	0	549
DB11986	Entrectinib	approved//investigational	small_molecule	5	ALK tyrosine kinase receptor (ALK)[ALK][]//BDNF/NT-3 growth factors receptor (TrkB)[NTRK2][]//High affinity nerve growth factor receptor[NTRK1][inhibitor]//NT-3 growth factor receptor[NTRK3][inhibitor]//Proto-oncogene c-Ros (ROS1)[ROS1][]	0	550
DB08085	1-(4-HEXYLPHENYL)PROP-2-EN-1-ONE	experimental	small_molecule	1	Thyroid hormone receptor beta (THRB)[THRB][]	0	551
DB00811	Ribavirin	approved	small_molecule	1	Inosine-5'-monophosphate dehydrogenase 1 (IMPDH1)[IMPDH1][]	0	554.5	0.084
DB02109	Hadacidin	experimental	small_molecule	1	Inosine-5'-monophosphate dehydrogenase 1 (IMPDH1)[IMPDH1][]	0	554.5
DB05500	AVN-944	investigational	biotech	1	Inosine-5'-monophosphate dehydrogenase 1 (IMPDH1)[IMPDH1][]	0	554.5
DB06408	Taribavirin	investigational	small_molecule	1	Inosine-5'-monophosphate dehydrogenase 1 (IMPDH1)[IMPDH1][]	0	554.5
DB12617	Mizoribine	investigational	small_molecule	1	Inosine-5'-monophosphate dehydrogenase 1 (IMPDH1)[IMPDH1][]	0	554.5
DB13243	Tiazofurine	experimental	small_molecule	1	Inosine-5'-monophosphate dehydrogenase 1 (IMPDH1)[IMPDH1][]	0	554.5
DB02530	gamma-Aminobutyric acid	approved//investigational	small_molecule	9	GABA transporter GAT-1 (SLC6A1)[SLC6A1][]//GABA(A) receptor alpha-1 (GABRA1)[GABRA1][]//GABA(A) receptor alpha-2 (GABRA2)[GABRA2][]//GABA(A) receptor alpha-3 (GABRA3)[GABRA3][]//GABA(A) receptor alpha-5 (GABRA5)[GABRA5][]//GABA(A) receptor beta-2 (GABRB2)[GABRB2][]//GABA(A) receptor gamma-2 (GABRG2)[GABRG2][]//Gamma-aminobutyric acid B receptor (GABBR)[GABBR2, GABBR1][]//Integrin alpha-4 (ITGA4)[…	0	558
DB00203	Sildenafil	approved//investigational	small_molecule	2	C1 esterase inhibitor (SERPING1)[SERPING1][]//Phosphodiesterase 5A (PDE5A)[PDE5A][]	0.0268873	559
DB07684	5-(DIMETHYLAMINO)-2-NAPHTHALENESULFONIC ACID	experimental	small_molecule	1	Tissue-type plasminogen activator (PLAT)[PLAT][]	0	560
DB01167	Itraconazole	approved//investigational	small_molecule	1	Lanosterol 14-alpha demethylase[CYP51A1][inhibitor]	0	561
DB00313	Valproic acid	approved//investigational	small_molecule	2	Glycogen synthase kinase-3 alpha (GSK-3A)[GSK3A][]//Histone deacetylase 9[HDAC9][inhibitor]	0.00103413	562	0.452
DB00562	Benzthiazide	approved	small_molecule	2	Carbonic anhydrase II (CA-II)[CA2][]//Solute carrier family 12 member 3[SLC12A3][inhibitor]	0	563	-0.374
DB01950	AR-AO-14418	experimental	small_molecule	1	Glycogen synthase kinase-3 alpha (GSK-3A)[GSK3A][]	0	564.5
DB11913	LY-2090314	investigational	small_molecule	1	Glycogen synthase kinase-3 alpha (GSK-3A)[GSK3A][]	0	564.5
DB01039	Fenofibrate	approved	small_molecule	1	Peroxisome proliferator-activated receptor alpha[PPARA][agonist]	0	567.5	0.184
DB09064	Ciprofibrate	approved//investigational	small_molecule	1	Peroxisome proliferator-activated receptor alpha (PPARA)[PPARA][]	0	567.5	0.134
DB09422	Soybean oil	approved	biotech	1	Peroxisome proliferator-activated receptor alpha[PPARA][activator]	0	567.5
DB12988	LY-518674	investigational	small_molecule	1	Peroxisome proliferator-activated receptor alpha (PPARA)[PPARA][]	0	567.5
DB09166	Etizolam	experimental	small_molecule	4	Gamma-aminobutyric acid receptor subunit alpha-1[GABRA1][agonist]//Gamma-aminobutyric acid receptor subunit alpha-2[GABRA2][agonist]//Gamma-aminobutyric acid receptor subunit alpha-3[GABRA3][agonist]//Gamma-aminobutyric acid receptor subunit gamma-2[GABRG2][agonist]	0	570
DB00282	Pamidronic acid	approved	small_molecule	1	Geranyltranstransferase (FDPS)[FDPS][]	0	580
DB00630	Alendronic acid	approved	small_molecule	1	Farnesyl pyrophosphate synthase[FDPS][inhibitor]	0	580
DB00710	Ibandronate	approved//investigational	small_molecule	1	Farnesyl pyrophosphate synthase[FDPS][inhibitor]	0	580
DB00884	Risedronic acid	approved//investigational	small_molecule	1	Farnesyl pyrophosphate synthase[FDPS][inhibitor]	0	580
DB01785	Dimethylallyl Diphosphate	experimental	small_molecule	1	Geranyltranstransferase (FDPS)[FDPS][]	0	580
DB02508	Isopentyl Pyrophosphate	experimental	small_molecule	1	Geranyltranstransferase (FDPS)[FDPS][]	0	580
DB02552	Geranyl Diphosphate	experimental	small_molecule	1	Geranyltranstransferase (FDPS)[FDPS][]	0	580
DB04160	Pyrophosphoric acid	approved//experimental	small_molecule	1	Geranyltranstransferase (FDPS)[FDPS][]	0	580
DB04714	ISOPENTENYL PYROPHOSPHATE	experimental	small_molecule	1	Geranyltranstransferase (FDPS)[FDPS][]	0	580
DB04960	Tipifarnib	investigational	small_molecule	1	Geranyltranstransferase (FDPS)[FDPS][]	0	580
DB06830	(1-HYDROXYHEPTANE-1,1-DIYL)BIS(PHOSPHONIC ACID)	experimental	small_molecule	1	Geranyltranstransferase (FDPS)[FDPS][]	0	580
DB07404	(1-HYDROXY-1-PHOSPHONO-2-[1,1';3',1'']TERPHENYL-3-YL-ETHYL)-PHOSPHONIC ACID	experimental	small_molecule	1	Geranyltranstransferase (FDPS)[FDPS][]	0	580
DB07409	(1-HYDROXY-1-PHOSPHONO-2-[1,1';4',1'']TERPHENYL-3-YL-ETHYL)-PHOSPHONIC ACID	experimental	small_molecule	1	Geranyltranstransferase (FDPS)[FDPS][]	0	580
DB07410	[2-(3-DIBENZOFURAN-4-YL-PHENYL)-1-HYDROXY-1-PHOSPHONO-ETHYL]-PHOSPHONIC ACID	experimental	small_molecule	1	Geranyltranstransferase (FDPS)[FDPS][]	0	580
DB07426	[1-HYDROXY-2-(1,1':3',1''-TERPHENYL-3-YLOXY)ETHANE-1,1-DIYL]BIS(PHOSPHONIC ACID)	experimental	small_molecule	1	Geranyltranstransferase (FDPS)[FDPS][]	0	580
DB07841	Geranylgeranyl diphosphate	experimental	small_molecule	1	Geranyltranstransferase (FDPS)[FDPS][]	0	580
DB07873	Lauryl alcohol diphosphonic acid	experimental	small_molecule	1	Geranyltranstransferase (FDPS)[FDPS][]	0	580
DB08180	2-[METHYL-(5-GERANYL-4-METHYL-PENT-3-ENYL)-AMINO]-ETHYL-DIPHOSPHATE	experimental	small_molecule	1	Geranyltranstransferase (FDPS)[FDPS][]	0	580
DB11620	Neridronic Acid	experimental//investigational	small_molecule	1	Geranyltranstransferase (FDPS)[FDPS][]	0	580
DB00642	Pemetrexed	approved//investigational	small_molecule	4	Bifunctional purine biosynthesis protein PURH[ATIC][inhibitor]//Dihydrofolate reductase[DHFR][inhibitor]//Thymidylate synthase[TYMS][inhibitor]//Trifunctional purine biosynthetic protein adenosine-3[GART][inhibitor]	0	590
DB00176	Fluvoxamine	approved//investigational	small_molecule	1	Sodium-dependent serotonin transporter[SLC6A4][inhibitor]	0	594.5	0.274
DB00472	Fluoxetine	approved//vet_approved	small_molecule	1	Sodium-dependent serotonin transporter[SLC6A4][inhibitor]	0	594.5
DB00715	Paroxetine	approved//investigational	small_molecule	1	Serotonin transporter (SERT)[SLC6A4][]	0	594.5	0.011
DB01104	Sertraline	approved	small_molecule	1	Sodium-dependent serotonin transporter[SLC6A4][inhibitor//binder//downregulator]	0	594.5
DB01175	Escitalopram	approved	small_molecule	1	Serotonin transporter (SERT)[SLC6A4][]	0.00103413	594.5
DB01191	Dexfenfluramine	approved//illicit//investigational//withdrawn//servier	small_molecule	1	Sodium-dependent serotonin transporter[SLC6A4][inhibitor]	0	594.5
DB04857	Brasofensine	investigational	small_molecule	1	Serotonin transporter (SERT)[SLC6A4][]	0	594.5
DB15038	Litoxetine	investigational	small_molecule	1	Serotonin transporter (SERT)[SLC6A4][]	0	594.5
DB02877	Arotinoid acid	experimental	small_molecule	1	Retinoic acid receptor beta (RARB)[RARB][]	0	599	0.224
DB05885	Seletracetam	investigational	small_molecule	2	Synaptic vesicle glycoprotein 2A[SV2A][modulator]//Voltage-dependent N-type calcium channel subunit alpha-1B[CACNA1B][blocker]	0	600
DB00515	Cisplatin	approved	small_molecule	1	TERT messenger RNA (TERT mRNA)[TERT][]	0.00103413	601.5
DB04728	Lividomycin A	experimental	small_molecule	1	TERT messenger RNA (TERT mRNA)[TERT][]	0	601.5
DB00136	Calcitriol	approved//nutraceutical	small_molecule	1	Vitamin D3 receptor[VDR][antagonist]	0	609.5
DB00146	Calcifediol	approved//nutraceutical	small_molecule	1	Vitamin D3 receptor[VDR][agonist]	0	609.5
DB00153	Ergocalciferol	approved//nutraceutical	small_molecule	1	Vitamin D3 receptor (VDR)[VDR][]	0	609.5	0.024
DB00169	Cholecalciferol	approved//nutraceutical	small_molecule	1	Vitamin D3 receptor[VDR][agonist]	0	609.5	-0.072
DB00910	Paricalcitol	approved//investigational	small_molecule	1	Vitamin D3 receptor[VDR][agonist]	0	609.5
DB01070	Dihydrotachysterol	approved	small_molecule	1	Vitamin D3 receptor (VDR)[VDR][]	0	609.5
DB01436	Alfacalcidol	approved//nutraceutical	small_molecule	1	Vitamin D3 receptor[VDR][agonist]	0	609.5
DB02300	Calcipotriol	approved	small_molecule	1	Vitamin D3 receptor (VDR)[VDR][]	0	609.5
DB03451	Lexacalcitol	experimental	small_molecule	1	Vitamin D3 receptor (VDR)[VDR][]	0	609.5
DB04258	Seocalcitol	investigational	small_molecule	1	Vitamin D3 receptor (VDR)[VDR][]	0	609.5
DB04796	Inecalcitol	investigational	small_molecule	1	Vitamin D3 receptor (VDR)[VDR][]	0	609.5
DB06194	Elocalcitol	investigational	small_molecule	1	Vitamin D3 receptor (VDR)[VDR][]	0	609.5
DB06410	Doxercalciferol	approved	small_molecule	1	Vitamin D3 receptor (VDR)[VDR][]	0	609.5
DB11094	Vitamin D	approved//nutraceutical//vet_approved	small_molecule	1	Vitamin D3 receptor (VDR)[VDR][]	0	609.5
DB09016	Butriptyline	approved	small_molecule	3	5-hydroxytryptamine receptor 2A[HTR2A][antagonist]//Histamine H1 receptor[HRH1][antagonist]//Sodium-dependent serotonin transporter[SLC6A4][antagonist//inhibitor]	0	617
DB00799	Tazarotene	approved//investigational	small_molecule	4	Retinoic acid receptor RXR-beta[RXRB][agonist]//Retinoic acid receptor alpha[RARA][agonist]//Retinoic acid receptor beta[RARB][agonist]//Retinoic acid receptor gamma[RARG][agonist]	0	618
DB01079	Tegaserod	approved//investigational//withdrawn	small_molecule	1	5-hydroxytryptamine receptor 4[HTR4][antagonist//partial agonist]	0	623
DB04873	Piboserod	investigational	small_molecule	1	5-HT 4 receptor (HTR4)[HTR4][]	0	623
DB06480	Prucalopride	approved	small_molecule	1	5-HT 4 receptor (HTR4)[HTR4][]	0	623
DB11675	Mosapride	investigational	small_molecule	1	5-HT 4 receptor (HTR4)[HTR4][]	0	623
DB12675	PF-04995274	investigational	small_molecule	1	5-HT 4 receptor (HTR4)[HTR4][]	0	623
DB12702	Velusetrag	investigational	small_molecule	1	5-HT 4 receptor (HTR4)[HTR4][]	0	623
DB12725	TD-8954	investigational	small_molecule	1	5-HT 4 receptor (HTR4)[HTR4][]	0	623
DB12798	Relenopride	investigational	small_molecule	1	5-HT 4 receptor (HTR4)[HTR4][]	0	623
DB12853	DA-6886	investigational	small_molecule	1	5-HT 4 receptor (HTR4)[HTR4][]	0	623
DB05595	Farletuzumab	investigational	biotech	1	Folate receptor alpha[FOLR1][antibody]	0	628.5
DB12559	EC-17	investigational	small_molecule	1	Folate receptor alpha (FOLR1)[FOLR1][]	0	628.5
DB02258	SR11254	experimental	small_molecule	1	Retinoic acid receptor gamma (RARG)[RARG][]	0	633
DB02741	CD564	experimental	small_molecule	1	Retinoic acid receptor gamma (RARG)[RARG][]	0	633
DB03279	Dodecyl-Alpha-D-Maltoside	experimental	small_molecule	1	Retinoic acid receptor gamma (RARG)[RARG][]	0	633
DB03466	BMS184394	experimental	small_molecule	1	Retinoic acid receptor gamma (RARG)[RARG][]	0	633
DB07031	3-Fluoro-4-{[(2R)-2-hydroxy-2-(5,5,8,8-tetramethyl-5,6,7,8-tetrahydro-2-naphthalenyl)acetyl]amino}benzoic acid	experimental	small_molecule	1	Retinoic acid receptor gamma (RARG)[RARG][]	0	633
DB12320	Palovarotene	investigational	small_molecule	1	Retinoic acid receptor gamma (RARG)[RARG][]	0	633
DB12808	Trifarotene	approved//investigational	small_molecule	1	Retinoic acid receptor gamma[RARG][agonist]	0	633
DB00675	Tamoxifen	approved	small_molecule	4	Estrogen receptor (ESR)[ESR1][]//Estrogen receptor beta[ESR2][antagonist//agonist]//Protein kinase C[PRKCE, PRKCI, PRKCZ, PRKCA, PRKCD, PRKCB, PRKCG, PRKCQ][inhibitor]//Sex hormone-binding globulin[SHBG][inducer]	0.00103413	637	0.167
DB00636	Clofibrate	approved//investigational	small_molecule	2	Lipoprotein lipase (LPL)[LPL][]//Peroxisome proliferator-activated receptor alpha[PPARA][agonist]	0	638.5	0.26
DB01241	Gemfibrozil	approved	small_molecule	2	Lipoprotein lipase (LPL)[LPL][]//Peroxisome proliferator-activated receptor alpha[PPARA][agonist]	0	638.5	0.305
DB01073	Fludarabine	approved	small_molecule	4	Adenosine deaminase (ADA)[ADA][]//DNA polymerase alpha catalytic subunit[POLA1][inhibitor]//Deoxycytidine kinase[DCK][agonist]//Ribonucleoside-diphosphate reductase large subunit[RRM1][inhibitor]	0.00723888	640
DB00523	Alitretinoin	approved//investigational	small_molecule	6	Retinoic acid receptor RXR-alpha (RXRA)[RXRA][]//Retinoic acid receptor RXR-beta (RXRB)[RXRB][]//Retinoic acid receptor RXR-gamma (RXRG)[RXRG][]//Retinoic acid receptor alpha[RARA][agonist]//Retinoic acid receptor beta (RARB)[RARB][]//Retinoic acid receptor gamma[RARG][agonist]	0	641.5
DB00926	Etretinate	withdrawn	small_molecule	6	Retinoic acid receptor RXR-alpha[RXRA][agonist]//Retinoic acid receptor RXR-beta[RXRB][agonist]//Retinoic acid receptor RXR-gamma[RXRG][agonist]//Retinoic acid receptor alpha[RARA][agonist]//Retinoic acid receptor beta[RARB][agonist]//Retinoic acid receptor gamma[RARG][agonist]	0	641.5
DB06775	Carglumic acid	approved	small_molecule	1	Carbamoyl-phosphate synthetase I (CPS1)[CPS1][]	0	643
DB01393	Bezafibrate	approved//investigational	small_molecule	3	Peroxisome proliferator-activated receptor alpha (PPARA)[PPARA][]//Peroxisome proliferator-activated receptor delta[PPARD][agonist]//Peroxisome proliferator-activated receptor gamma[PPARG][agonist]	0	644.5	0.248
DB00052	Somatotropin	approved//investigational	biotech	2	Growth hormone receptor[GHR][binder]//Prolactin receptor[PRLR][]	0	644.5
DB13173	Cerliponase alfa	approved//investigational	biotech	1	Tripeptidyl-peptidase I (TPP1)[TPP1][]	0	646
DB14050	Cannabidivarin	investigational	small_molecule	3	Transient receptor potential cation channel subfamily A member 1[TRPA1][agonist]//Transient receptor potential cation channel subfamily V member 1[TRPV1][agonist]//Transient receptor potential cation channel subfamily V member 2[TRPV2][agonist]	0	647
DB12665	Isoquercetin	investigational	small_molecule	2	Aldose reductase (AKR1B1)[AKR1B1][]//Angiotensin-converting enzyme (ACE)[ACE][]	0	648
DB09046	Metreleptin	approved	biotech	1	Leptin receptor[LEPR][agonist]	0	649
DB03948	6-Chloropurine Riboside, 5'-Monophosphate	experimental	small_molecule	2	Amidophosphoribosyltransferase (PPAT)[PPAT][]//Inosine-5'-monophosphate dehydrogenase 2 (IMPDH2)[IMPDH2][]	0	650.5
DB00466	Picrotoxin	experimental	small_molecule	2	Gamma-aminobutyric acid receptor subunit alpha-1[GABRA1][antagonist]//Gamma-aminobutyric acid receptor subunit rho-1[GABRR1][antagonist]	0	650.5
DB14790	BPN-14770	investigational	small_molecule	1	Phosphodiesterase 4D (PDE4D)[PDE4D][]	0	652.5
DB09462	Glycerin	approved//investigational	small_molecule	1	Peroxisome proliferator-activated receptor delta[PPARD][agonist]	0	652.5
DB12082	Vesnarinone	investigational	small_molecule	2	Phosphodiesterase 3A (PDE3A)[PDE3A][]//Voltage-gated potassium channel Kv11.1 (KCNH2)[KCNH2][]	0	654
DB12598	Nafamostat	investigational	small_molecule	6	Coagulation factor X[F10][inhibitor]//Coagulation factor XII[F12][inhibitor]//Kallikrein-1[KLK1][inhibitor]//Prothrombin[F2][inhibitor]//Trypsin-1[PRSS1][inhibitor]//Tumor necrosis factor (TNF)[TNF][]	0	655
DB03843	Formaldehyde	approved//vet_approved	small_molecule	1	Transformation-sensitive protein p120 (TRPA1)[TRPA1][]	0	659
DB04381	Crotonaldehyde	experimental	small_molecule	1	Transformation-sensitive protein p120 (TRPA1)[TRPA1][]	0	659
DB09543	Methyl salicylate	approved//vet_approved	small_molecule	1	Transformation-sensitive protein p120 (TRPA1)[TRPA1][]	0	659
DB12765	Methyl isocyanate	investigational	small_molecule	1	Transformation-sensitive protein p120 (TRPA1)[TRPA1][]	0	659
DB13716	Dibutylphthalate	experimental	small_molecule	1	Transformation-sensitive protein p120 (TRPA1)[TRPA1][]	0	659
DB14184	Cinnamaldehyde	approved//experimental	small_molecule	1	Transformation-sensitive protein p120 (TRPA1)[TRPA1][]	0	659
DB14212	Methylparaben	approved	small_molecule	1	Transformation-sensitive protein p120 (TRPA1)[TRPA1][]	0	659
DB00966	Telmisartan	approved//investigational	small_molecule	2	Angiotensin II receptor type-1 (AGTR1)[AGTR1][]//Peroxisome proliferator-activated receptor gamma[PPARG][partial agonist]	0.0237849	663
DB06510	Muraglitazar	investigational	small_molecule	2	Peroxisome proliferator-activated receptor alpha (PPARA)[PPARA][]//Peroxisome proliferator-activated receptor gamma (PPAR-gamma)[PPARG][]	0	667
DB06536	Tesaglitazar	investigational	small_molecule	2	Peroxisome proliferator-activated receptor alpha (PPARA)[PPARA][]//Peroxisome proliferator-activated receptor gamma (PPAR-gamma)[PPARG][]	0	667
DB07675	(2S)-2-ETHOXY-3-{4-[2-(10H-PHENOXAZIN-10-YL)ETHOXY]PHENYL}PROPANOIC ACID	experimental	small_molecule	2	Peroxisome proliferator-activated receptor alpha (PPARA)[PPARA][]//Peroxisome proliferator-activated receptor gamma (PPAR-gamma)[PPARG][]	0	667
DB07724	Indeglitazar	experimental	small_molecule	2	Peroxisome proliferator-activated receptor alpha (PPARA)[PPARA][]//Peroxisome proliferator-activated receptor gamma (PPAR-gamma)[PPARG][]	0	667
DB08915	Aleglitazar	investigational	small_molecule	2	Peroxisome proliferator-activated receptor alpha[PPARA][agonist]//Peroxisome proliferator-activated receptor gamma[PPARG][agonist]	0	667
DB12511	Imiglitazar	investigational	small_molecule	2	Peroxisome proliferator-activated receptor alpha (PPARA)[PPARA][]//Peroxisome proliferator-activated receptor gamma (PPAR-gamma)[PPARG][]	0	667
DB12662	Naveglitazar	investigational	small_molecule	2	Peroxisome proliferator-activated receptor alpha (PPARA)[PPARA][]//Peroxisome proliferator-activated receptor gamma (PPAR-gamma)[PPARG][]	0	667
DB11740	MK-1775	investigational	small_molecule	1	Wee1-like protein kinase[WEE1][inhibitor]	0	671
DB08865	Crizotinib	approved	small_molecule	3	ALK tyrosine kinase receptor[ALK][inhibitor]//Hepatocyte growth factor receptor[MET][inhibitor]//Proto-oncogene c-Ros (ROS1)[ROS1][]	0	672
DB00997	Doxorubicin	approved//investigational	small_molecule	2	DNA topoisomerase II (TOP2)[TOP2B, TOP2A][]//TERT messenger RNA (TERT mRNA)[TERT][]	0.0041365	673	-0.592
DB00480	Lenalidomide	approved	small_molecule	3	Protein cereblon[CRBN][inhibitor]//Tumor necrosis factor (TNF)[TNF][]//Tumor necrosis factor ligand superfamily member 11[TNFSF11][inhibitor]	0	674
DB00197	Troglitazone	approved//investigational//withdrawn	small_molecule	1	Peroxisome proliferator-activated receptor gamma (PPAR-gamma)[PPARG][]	0	687	-0.266
DB00412	Rosiglitazone	approved//investigational	small_molecule	1	Peroxisome proliferator-activated receptor gamma[PPARG][agonist]	0	687	0.166
DB01132	Pioglitazone	approved//investigational	small_molecule	1	Peroxisome proliferator-activated receptor gamma (PPAR-gamma)[PPARG][]	0	687	-0.034
DB05490	AMG-131	investigational	small_molecule	1	Peroxisome proliferator-activated receptor gamma (PPAR-gamma)[PPARG][]	0	687
DB05854	CLX-0921	investigational	small_molecule	1	Peroxisome proliferator-activated receptor gamma (PPAR-gamma)[PPARG][]	0	687
DB05983	Bardoxolone methyl	investigational	small_molecule	1	PPAR-gamma messenger RNA (PPARG mRNA)[PPARG][]	0	687
DB06519	Edaglitazone	investigational	small_molecule	1	Peroxisome proliferator-activated receptor gamma (PPAR-gamma)[PPARG][]	0	687
DB06926	(9Z,11E,13S)-13-hydroxyoctadeca-9,11-dienoic acid	experimental	small_molecule	1	Peroxisome proliferator-activated receptor gamma (PPAR-gamma)[PPARG][]	0	687
DB07302	9(S)-HODE	experimental	small_molecule	1	Peroxisome proliferator-activated receptor gamma (PPAR-gamma)[PPARG][]	0	687
DB07723	3-(5-methoxy-1H-indol-3-yl)propanoic acid	experimental	small_molecule	1	Peroxisome proliferator-activated receptor gamma (PPAR-gamma)[PPARG][]	0	687
DB07842	(2S)-2-(4-ethylphenoxy)-3-phenylpropanoic acid	experimental	small_molecule	1	Peroxisome proliferator-activated receptor gamma (PPAR-gamma)[PPARG][]	0	687
DB08121	(2S)-2-(biphenyl-4-yloxy)-3-phenylpropanoic acid	experimental	small_molecule	1	Peroxisome proliferator-activated receptor gamma (PPAR-gamma)[PPARG][]	0	687
DB08760	(2S)-2-(4-chlorophenoxy)-3-phenylpropanoic acid	experimental	small_molecule	1	Peroxisome proliferator-activated receptor gamma (PPAR-gamma)[PPARG][]	0	687
DB09198	Lobeglitazone	experimental	small_molecule	1	Peroxisome proliferator-activated receptor gamma[PPARG][activator]	0	687
DB09199	Netoglitazone	experimental	small_molecule	1	Peroxisome proliferator-activated receptor gamma (PPAR-gamma)[PPARG][]	0	687
DB09200	Rivoglitazone	experimental//investigational	small_molecule	1	Peroxisome proliferator-activated receptor gamma (PPAR-gamma)[PPARG][]	0	687
DB09201	Ciglitazone	experimental	small_molecule	1	Peroxisome proliferator-activated receptor gamma (PPAR-gamma)[PPARG][]	0	687
DB11133	Omega-3 fatty acids	approved//nutraceutical	small_molecule	1	Peroxisome proliferator-activated receptor gamma[PPARG][ligand]	0	687
DB11811	Arhalofenate	investigational	small_molecule	1	Peroxisome proliferator-activated receptor gamma (PPAR-gamma)[PPARG][]	0	687
DB11894	Efatutazone	investigational	small_molecule	1	Peroxisome proliferator-activated receptor gamma (PPAR-gamma)[PPARG][]	0	687
DB11898	2,4-thiazolidinedione	investigational	small_molecule	1	Peroxisome proliferator-activated receptor gamma (PPAR-gamma)[PPARG][]	0	687
DB12557	FK-614	investigational	small_molecule	1	Peroxisome proliferator-activated receptor gamma (PPAR-gamma)[PPARG][]	0	687
DB12781	Balaglitazone	investigational	small_molecule	1	Peroxisome proliferator-activated receptor gamma (PPAR-gamma)[PPARG][]	0	687
DB14034	Darglitazone	experimental	small_molecule	1	Peroxisome proliferator-activated receptor gamma (PPAR-gamma)[PPARG][]	0	687
DB15026	CXA-10	investigational	small_molecule	1	PPAR-gamma messenger RNA (PPARG mRNA)[PPARG][]	0	687
DB00755	Tretinoin	approved//investigational//nutraceutical	small_molecule	3	Retinoic acid receptor RXR-beta[RXRB][agonist]//Retinoic acid receptor RXR-gamma[RXRG][agonist]//Retinoic acid receptor gamma[RARG][agonist]	0	700	-0.224
DB06643	Denosumab	approved	biotech	1	Tumor necrosis factor ligand superfamily member 11[TNFSF11][antibody]	0.00103413	701
DB09266	Technetium Tc-99m tilmanocept	approved//investigational	small_molecule	1	Macrophage mannose receptor 1[MRC1][ligand]	0	702
DB00808	Indapamide	approved//servier	small_molecule	2	Solute carrier family 12 member 3[SLC12A3][inhibitor]//Voltage-gated potassium channel Kv7.1 (KCNQ1)[KCNQ1][]	0.0237849	703
DB08911	Trametinib	approved	small_molecule	2	Dual specificity mitogen-activated protein kinase kinase 1[MAP2K1][antagonist//inhibitor]//Dual specificity mitogen-activated protein kinase kinase 2[MAP2K2][antagonist//inhibitor]	0.00103413	704.5
DB11689	Selumetinib	approved//investigational	small_molecule	2	Dual specificity mitogen-activated protein kinase kinase 1[MAP2K1][inhibitor]//Dual specificity mitogen-activated protein kinase kinase 2[MAP2K2][inhibitor]	0	704.5
DB08601	Tributyltin	experimental	small_molecule	1	Retinoic acid receptor RXR-alpha (RXRA)[RXRA][]	0	706
DB00883	Isosorbide dinitrate	approved//investigational	small_molecule	1	Atrial natriuretic peptide receptor 1[NPR1][agonist]	0	710.5
DB01612	Amyl Nitrite	approved	small_molecule	1	Atrial natriuretic peptide receptor 1[NPR1][agonist]	0	710.5
DB05034	Ularitide	investigational	small_molecule	1	Atrial natriuretic peptide receptor A (NPR1)[NPR1][]	0	710.5
DB12805	Ataciguat	investigational	small_molecule	1	Atrial natriuretic peptide receptor A (NPR1)[NPR1][]	0	710.5
DB05420	Gallium maltolate	investigational	small_molecule	1	Ribonucleoside-diphosphate reductase M2 (RRM2)[RRM2][]	0	710.5
DB06433	Tezacitabine	investigational	small_molecule	1	Ribonucleoside-diphosphate reductase M2 (RRM2)[RRM2][]	0	710.5
DB11940	Triapine	investigational	small_molecule	1	Ribonucleoside-diphosphate reductase M2 (RRM2)[RRM2][]	0	710.5
DB12906	LY-2334737	investigational	small_molecule	1	Ribonucleoside-diphosphate reductase M2 (RRM2)[RRM2][]	0	710.5
DB04566	Inosinic Acid	experimental	small_molecule	3	Glycogen phosphorylase muscle form (GP)[PYGM][]//Inosine-5'-monophosphate dehydrogenase 1 (IMPDH1)[IMPDH1][]//Inosine-5'-monophosphate dehydrogenase 2 (IMPDH2)[IMPDH2][]	0	715.5
DB04719	DIMETHYL-(4,5,6,7-TETRABROMO-1H-BENZOIMIDAZOL-2-YL)-AMINE	experimental	small_molecule	2	Dual-specificity tyrosine-phosphorylation regulated kinase 1A (DYRK1A)[DYRK1A][]//Dual-specificity tyrosine-phosphorylation regulated kinase 2 (DYRK2)[DYRK2][]	0	715.5
DB00688	Mycophenolate mofetil	approved//investigational	small_molecule	3	Inosine-5'-monophosphate dehydrogenase 1[IMPDH1][inhibitor//inducer]//Inosine-5'-monophosphate dehydrogenase 2[IMPDH2][inhibitor]//Prostaglandin E2 receptor EP2 (PTGER2)[PTGER2][]	0.00517063	717
DB06273	Tocilizumab	approved	biotech	1	Interleukin 6 receptor (IL6R)[IL6ST, IL6R][]	0.23061	718
DB02352	3-(Benzyloxy)Pyridin-2-Amine	experimental	small_molecule	1	Leukotriene A-4 hydrolase (LTA4H)[LTA4H][]	0	728
DB05177	DG051	investigational	small_molecule	1	Leukotriene A-4 hydrolase (LTA4H)[LTA4H][]	0	728
DB06828	5-[2-(1H-pyrrol-1-yl)ethoxy]-1H-indole	experimental	small_molecule	1	Leukotriene A-4 hydrolase (LTA4H)[LTA4H][]	0	728
DB06851	N-(pyridin-3-ylmethyl)aniline	experimental	small_molecule	1	Leukotriene A-4 hydrolase (LTA4H)[LTA4H][]	0	728
DB06917	(4-fluorophenyl)(pyridin-4-yl)methanone	experimental	small_molecule	1	Leukotriene A-4 hydrolase (LTA4H)[LTA4H][]	0	728
DB07094	1-(2,2'-bithiophen-5-yl)methanamine	experimental	small_molecule	1	Leukotriene A-4 hydrolase (LTA4H)[LTA4H][]	0	728
DB07099	N-[4-(benzyloxy)phenyl]glycinamide	experimental	small_molecule	1	Leukotriene A-4 hydrolase (LTA4H)[LTA4H][]	0	728
DB07102	(2S)-2-amino-5-oxo-5-[(4-phenylmethoxyphenyl)amino]pentanoic acid	experimental	small_molecule	1	Leukotriene A-4 hydrolase (LTA4H)[LTA4H][]	0	728
DB07104	4-amino-N-[4-(benzyloxy)phenyl]butanamide	experimental	small_molecule	1	Leukotriene A-4 hydrolase (LTA4H)[LTA4H][]	0	728
DB07196	N-methyl-1-(2-thiophen-2-ylphenyl)methanamine	experimental	small_molecule	1	Leukotriene A-4 hydrolase (LTA4H)[LTA4H][]	0	728
DB07259	1-(4-thiophen-2-ylphenyl)methanamine	experimental	small_molecule	1	Leukotriene A-4 hydrolase (LTA4H)[LTA4H][]	0	728
DB07260	N-benzyl-4-[(2R)-pyrrolidin-2-ylmethoxy]aniline	experimental	small_molecule	1	Leukotriene A-4 hydrolase (LTA4H)[LTA4H][]	0	728
DB07292	4-(2-amino-1,3-thiazol-4-yl)phenol	experimental	small_molecule	1	Leukotriene A-4 hydrolase (LTA4H)[LTA4H][]	0	728
DB08466	5-[2-(4-hydroxyphenyl)ethyl]benzene-1,3-diol	experimental	small_molecule	1	Leukotriene A-4 hydrolase (LTA4H)[LTA4H][]	0	728
DB15385	Acebilustat	investigational	small_molecule	1	Leukotriene A-4 hydrolase (LTA4H)[LTA4H][]	0	728
DB00279	Liothyronine	approved//vet_approved	small_molecule	2	Thyroid hormone receptor alpha[THRA][agonist]//Thyroid hormone receptor beta[THRB][agonist]	0	728	-0.108
DB00509	Dextrothyroxine	approved//investigational	small_molecule	2	Thyroid hormone receptor alpha[THRA][agonist]//Thyroid hormone receptor beta (THRB)[THRB][]	0	728
DB01583	Liotrix	approved	small_molecule	2	Thyroid hormone receptor alpha[THRA][agonist]//Thyroid hormone receptor beta[THRB][agonist]	0	728
DB03604	Tiratricol	investigational	small_molecule	2	Thyroid hormone receptor alpha (THRA)[THRA][]//Thyroid hormone receptor beta (THRB)[THRB][]	0	728	-0.34
DB00309	Vindesine	approved//investigational	small_molecule	1	Tubulin beta-1 chain[TUBB1][inhibitor]	0	738
DB00441	Gemcitabine	approved	small_molecule	2	Ribonucleoside-diphosphate reductase M2 (RRM2)[RRM2][]//Ribonucleoside-diphosphate reductase large subunit[RRM1][inhibitor]	0.00206825	740
DB01005	Hydroxyurea	approved	small_molecule	2	Ribonucleoside-diphosphate reductase M2 (RRM2)[RRM2][]//Ribonucleoside-diphosphate reductase large subunit[RRM1][inhibitor]	0	740
DB02962	Benzimidazole	experimental//investigational	small_molecule	1	Dual-specificity tyrosine-phosphorylation regulated kinase 1A (DYRK1A)[DYRK1A][]	0	740
DB00307	Bexarotene	approved//investigational	small_molecule	3	Retinoic acid receptor RXR-alpha[RXRA][agonist]//Retinoic acid receptor RXR-beta[RXRB][agonist]//Retinoic acid receptor RXR-gamma[RXRG][agonist]	0	742
DB02498	Carba-nicotinamide-adenine-dinucleotide	experimental	small_molecule	1	Poly [ADP-ribose] polymerase 1 (PARP1)[PARP1][]	0	750
DB02597	[2(R,S)-2-Sulfanylheptanoyl]-Phe-Ala	experimental	small_molecule	1	Poly [ADP-ribose] polymerase 1 (PARP1)[PARP1][]	0	750
DB02669	RB106	experimental	small_molecule	1	Poly [ADP-ribose] polymerase 1 (PARP1)[PARP1][]	0	750
DB02690	NU1025	experimental	small_molecule	1	Poly [ADP-ribose] polymerase 1 (PARP1)[PARP1][]	0	750	0.334
DB03073	3-Methoxybenzamide	experimental	small_molecule	1	Poly [ADP-ribose] polymerase 1 (PARP1)[PARP1][]	0	750
DB03509	2-(4-Chlorophenyl)-5-Quinoxalinecarboxamide	experimental	small_molecule	1	Poly [ADP-ribose] polymerase 1 (PARP1)[PARP1][]	0	750
DB03722	3,4-Dihydro-5-Methyl-Isoquinolinone	experimental	small_molecule	1	Poly [ADP-ribose] polymerase 1 (PARP1)[PARP1][]	0	750
DB04010	2-(3'-Methoxyphenyl) Benzimidazole-4-Carboxamide	experimental	small_molecule	1	Poly [ADP-ribose] polymerase 1 (PARP1)[PARP1][]	0	750
DB06397	Nicaraven	investigational	small_molecule	1	Poly [ADP-ribose] polymerase 1 (PARP1)[PARP1][]	0	750
DB07096	6-AMINO-BENZO[DE]ISOQUINOLINE-1,3-DIONE	experimental	small_molecule	1	Poly [ADP-ribose] polymerase 1 (PARP1)[PARP1][]	0	750
DB07330	A-620223	experimental	small_molecule	1	Poly [ADP-ribose] polymerase 1 (PARP1)[PARP1][]	0	750
DB07677	2-methyl-3,5,7,8-tetrahydro-4H-thiopyrano[4,3-d]pyrimidin-4-one	experimental	small_molecule	1	Poly [ADP-ribose] polymerase 1 (PARP1)[PARP1][]	0	750
DB08058	4-[3-(1,4-diazepan-1-ylcarbonyl)-4-fluorobenzyl]phthalazin-1(2H)-one	experimental	small_molecule	1	Poly [ADP-ribose] polymerase 1 (PARP1)[PARP1][]	0	750
DB08348	N~2~,N~2~-DIMETHYL-N~1~-(6-OXO-5,6-DIHYDROPHENANTHRIDIN-2-YL)GLYCINAMIDE	experimental	small_molecule	1	Poly [ADP-ribose] polymerase 1 (PARP1)[PARP1][]	0	750
DB15637	Fluzoparib	investigational	small_molecule	1	Poly [ADP-ribose] polymerase 1 (PARP1)[PARP1][]	0	750
DB12804	Daniquidone	investigational	small_molecule	2	DNA topoisomerase I (TOP1)[TOP1][]//DNA topoisomerase II (TOP2)[TOP2B, TOP2A][]	0	758
DB01613	Erythrityl tetranitrate	approved//experimental//investigational	small_molecule	2	Atrial natriuretic peptide receptor 1[NPR1][agonist]//Atrial natriuretic peptide receptor 2[NPR2][agonist]	0	759
DB00468	Quinine	approved	small_molecule	1	E3 ubiquitin-protein ligase COP1 (RFWD2)[COP1][]	0	760.5
DB01035	Procainamide	approved	small_molecule	1	E3 ubiquitin-protein ligase COP1 (RFWD2)[COP1][]	0	760.5	0.357
DB04707	Hydroxyfasudil	experimental	small_molecule	2	Chloride channel protein 2 (CLC-2)[CLCN2][]//Rho-associated protein kinase 1 (ROCK1)[ROCK1][]	0	762
DB09227	Barnidipine	experimental	small_molecule	1	Voltage-dependent L-type calcium channel subunit alpha-1C[CACNA1C][antagonist]	0	763
DB01742	(3r)-1-Acetyl-3-Methylpiperidine	experimental	small_molecule	1	Rotamase A (PPIA)[PPIA][]	0	765
DB02419	Ethyl Oxo(Piperidin-1-Yl)Acetate	experimental	small_molecule	1	Rotamase A (PPIA)[PPIA][]	0	765
DB08168	Coumarin 120	experimental	small_molecule	1	Rotamase A (PPIA)[PPIA][]	0	765
DB00724	Imiquimod	approved//investigational	small_molecule	1	Toll-like receptor 7[TLR7][agonist]	0.00206825	769
DB04860	Isatoribine	investigational	small_molecule	1	Toll-like receptor 7 (TLR7)[TLR7][]	0	769
DB06530	Resiquimod	investigational	small_molecule	1	Toll-like receptor 7 (TLR7)[TLR7][]	0	769
DB12687	Vesatolimod	investigational	small_molecule	1	Toll-like receptor 7 (TLR7)[TLR7][]	0	769
DB14868	AZD-8848	investigational	small_molecule	1	Toll-like receptor 7 (TLR7)[TLR7][]	0	769
DB11718	Encorafenib	approved//investigational	small_molecule	2	G1/S-specific cyclin-D1[CCND1][inhibitor]//Serine/threonine-protein kinase B-raf[BRAF][inhibitor]	0	772
DB00407	Ardeparin	approved//investigational//withdrawn	small_molecule	2	Antithrombin-III[SERPINC1][potentiator]//Heparin cofactor 2[SERPIND1][agonist]	0	773.5
DB06271	Sulodexide	approved//investigational	biotech	2	Antithrombin-III[SERPINC1][potentiator]//Heparin cofactor 2[SERPIND1][agonist]	0	773.5
DB05239	Cobimetinib	approved//investigational	small_molecule	1	Dual specificity mitogen-activated protein kinase kinase 1[MAP2K1][inhibitor]	0	775.5
DB11767	Sarilumab	approved//investigational	biotech	1	Interleukin-6 receptor subunit alpha[IL6R][antagonist//antibody]	0.0868666	775.5
DB04971	Reglitazar	investigational	small_molecule	2	PPAR-gamma messenger RNA (PPARG mRNA)[PPARG][]//Peroxisome proliferator-activated receptor alpha (PPARA)[PPARA][]	0	777
DB01121	Phenacemide	approved	small_molecule	1	Sodium channel protein type 1 subunit alpha[SCN1A][inhibitor]	0	786
DB01438	Phenazopyridine	approved	small_molecule	1	Sodium channel protein type 1 subunit alpha[SCN1A][inhibitor]	0	786	-0.302
DB04930	Permethrin	approved//investigational	small_molecule	1	Sodium channel protein type 1 subunit alpha[SCN1A][inhibitor]	0	786
DB01689	Inhibitor Idd 384	experimental	small_molecule	1	Aldose reductase (AKR1B1)[AKR1B1][]	0	786
DB02020	Alrestatin	experimental	small_molecule	1	Aldose reductase (AKR1B1)[AKR1B1][]	0	786
DB02021	Fidarestat	experimental	small_molecule	1	Aldose reductase (AKR1B1)[AKR1B1][]	0	786
DB02132	Zenarestat	experimental	small_molecule	1	Aldose reductase (AKR1B1)[AKR1B1][]	0	786
DB02712	Sorbinil	experimental//investigational	small_molecule	1	Aldose reductase (AKR1B1)[AKR1B1][]	0	786
DB02834	IDD552	experimental	small_molecule	1	Aldose reductase (AKR1B1)[AKR1B1][]	0	786
DB02994	Cacodylic acid	experimental	small_molecule	1	Aldose reductase (AKR1B1)[AKR1B1][]	0	786
DB05327	Ranirestat	investigational	small_molecule	1	Aldose reductase (AKR1B1)[AKR1B1][]	0	786
DB07063	Lidorestat	investigational	small_molecule	1	Aldose reductase (AKR1B1)[AKR1B1][]	0	786
DB07139	3-[5-(3-nitrophenyl)thiophen-2-yl]propanoic acid	experimental	small_molecule	1	Aldose reductase (AKR1B1)[AKR1B1][]	0	786
DB07187	CP-744809	experimental	small_molecule	1	Aldose reductase (AKR1B1)[AKR1B1][]	0	786
DB08084	IDD594	experimental	small_molecule	1	Aldose reductase (AKR1B1)[AKR1B1][]	0	786
DB08772	Zopolrestat	experimental	small_molecule	1	Aldose reductase (AKR1B1)[AKR1B1][]	0	786
DB15293	Epalrestat	investigational	small_molecule	1	Aldose reductase (AKR1B1)[AKR1B1][]	0	786
DB00999	Hydrochlorothiazide	approved//vet_approved	small_molecule	3	Angiotensin-converting enzyme (ACE)[ACE][]//Calcium-activated potassium channel subunit alpha-1[KCNMA1][inhibitor]//Solute carrier family 12 member 3[SLC12A3][inhibitor]	0.0237849	795	-0.312
DB00284	Acarbose	approved//investigational	small_molecule	4	Lysosomal alpha-glucosidase[GAA][inhibitor]//Maltase-glucoamylase, intestinal[MGAM][inhibitor]//Pancreatic alpha-amylase[AMY2A][inhibitor]//Sucrase-isomaltase, intestinal[SI][inhibitor]	0	796
DB08691	ethyl 3-[(E)-2-amino-1-cyanoethenyl]-6,7-dichloro-1-methyl-1H-indole-2-carboxylate	experimental	small_molecule	2	CDC-like kinase 1 (CLK1)[CLK1][]//Dual-specificity tyrosine-phosphorylation regulated kinase 1A (DYRK1A)[DYRK1A][]	0	797
DB08828	Vismodegib	approved//investigational	small_molecule	1	Smoothened homolog (SMO)[SMO][]	0	799
DB09143	Sonidegib	approved//investigational	small_molecule	1	Smoothened homolog (SMO)[SMO][]	0	799
DB12550	Taladegib	investigational	small_molecule	1	Smoothened homolog (SMO)[SMO][]	0	799
DB07553	9,9,9-TRIFLUORO-8-OXO-N-PHENYLNONANAMIDE	experimental	small_molecule	3	Histone deacetylase 1 (HDAC1)[HDAC1][]//Histone deacetylase 10 (HDAC10)[HDAC10][]//Histone deacetylase 8 (HDAC8)[HDAC8][]	0	801.5
DB11644	Tafamidis	approved//investigational	small_molecule	1	Transthyretin[TTR][chaperone]	0	801.5
DB05266	Ibudilast	investigational	small_molecule	5	Interleukin-1 beta (IL1B)[IL1B][]//Interleukin-6 (IL6)[IL6][]//cAMP-specific 3',5'-cyclic phosphodiesterase 4A[PDE4A][inhibitor]//cAMP-specific 3',5'-cyclic phosphodiesterase 4B[PDE4B][inhibitor]//cAMP-specific 3',5'-cyclic phosphodiesterase 4C[PDE4C][inhibitor]	0	803
DB00082	Pegvisomant	approved	biotech	1	Growth hormone receptor[GHR][antagonist]	0	804
DB01034	Cerulenin	experimental	small_molecule	1	Fatty acid synthase[FASN][inhibitor]	0	805.5
DB05154	Pretomanid	approved	small_molecule	1	Fatty acid synthase (FASN)[FASN][]	0	805.5
DB07863	2-chloro-5-nitro-N-phenylbenzamide	experimental	small_molecule	2	PPAR-gamma messenger RNA (PPARG mRNA)[PPARG][]//Retinoic acid receptor RXR-alpha (RXRA)[RXRA][]	0	807
DB06186	Ipilimumab	approved	biotech	1	Cytotoxic T-lymphocyte protein 4[CTLA4][inhibitor]	0.00103413	808
DB00158	Folic acid	approved//nutraceutical//vet_approved	small_molecule	2	Proton-coupled folate transporter (SLC46A1)[SLC46A1][]//Solute carrier family 19 member 1 (SLC19A1)[SLC19A1][]	0	809.5	0.014
DB05121	1D09C3	investigational	biotech	1	HLA-DR[HLA-DRB5, HLA-DRB1, HLA-DRB4, HLA-DRB3, HLA-DRA][]	0	809.5
DB07876	(S)-2-METHYL-1-[(4-METHYL-5-ISOQUINOLINE)SULFONYL]-HOMOPIPERAZINE	experimental	small_molecule	1	Rho-associated protein kinase 1 (ROCK1)[ROCK1][]	0	811.5
DB08162	Fasudil	investigational	small_molecule	1	Rho-associated protein kinase 1 (ROCK1)[ROCK1][]	0	811.5	0.358
DB01744	Camphor	approved	small_molecule	4	Transient receptor potential cation channel subfamily A member 1[TRPA1][inhibitor]//Transient receptor potential cation channel subfamily M member 8[TRPM8][activator]//Transient receptor potential cation channel subfamily V member 1[TRPV1][agonist//activator]//Transient receptor potential cation channel subfamily V member 3[TRPV3][agonist//activator]	0	813.5
DB11345	(S)-camphor	experimental	small_molecule	4	Transient receptor potential cation channel subfamily A member 1[TRPA1][inhibitor]//Transient receptor potential cation channel subfamily M member 8[TRPM8][activator]//Transient receptor potential cation channel subfamily V member 1[TRPV1][agonist//activator]//Transient receptor potential cation channel subfamily V member 3[TRPV3][agonist//activator]	0	813.5
DB11311	Prothrombin	approved	biotech	4	Carboxypeptidase B2[CPB2][agonist]//Coagulation factor XIII A chain[F13A1][agonist]//Fibrinogen alpha chain[FGA][cleavage]//Fibrinogen beta chain[FGB][cleavage]	0	815
DB00384	Triamterene	approved	small_molecule	1	Amiloride-sensitive sodium channel (ENaC)[SCNN1A, SCNN1G, SCNN1B, SCNN1D][]	0	816	0.265
DB01194	Brinzolamide	approved	small_molecule	2	Carbonic anhydrase 2[CA2][inhibitor]//Carbonic anhydrase IV (CA-IV)[CA4][]	0	817.5	0.638
DB03459	Sparfosic acid	experimental	small_molecule	2	Carbonic anhydrase II (CA-II)[CA2][]//Carbonic anhydrase IV (CA-IV)[CA4][]	0	817.5
DB06688	Sipuleucel-T	approved//investigational	biotech	1	Prostatic acid phosphatase[ACP3][other]	0	819
DB01077	Etidronic acid	approved	small_molecule	1	Protein-tyrosine phosphatase sigma (R-PTP-sigma)[PTPRS][]	0	820	0.482
DB02426	Carboxyatractyloside	experimental	small_molecule	1	Adenine nucleotide translocator 1 (SLC25A4)[SLC25A4][]	0	821.5
DB04178	Di-Stearoyl-3-Sn-Phosphatidylcholine	experimental	small_molecule	1	Adenine nucleotide translocator 1 (SLC25A4)[SLC25A4][]	0	821.5
DB01422	Nitroxoline	experimental	small_molecule	2	Cathepsin B (CTSB)[CTSB][]//Methionine aminopeptidase 2[METAP2][inhibitor]	0	823
DB04315	Guanosine-5'-Diphosphate	experimental	small_molecule	2	Ras-related protein Rab-9A (RAB9A)[RAB9A][]//Tissue transglutaminase (TG2)[TGM2][]	0	824
DB00511	Acetyldigitoxin	approved	small_molecule	1	Sodium/potassium-transporting ATPase subunit alpha-1[ATP1A1][inhibitor]	0	829
DB01078	Deslanoside	approved	small_molecule	1	Sodium pump subunit alpha-1 (ATP1A1)[ATP1A1][]	0	829
DB01092	Ouabain	approved	small_molecule	1	Sodium pump subunit alpha-1 (ATP1A1)[ATP1A1][]	0	829	0.537
DB01188	Ciclopirox	approved//investigational	small_molecule	1	Sodium/potassium-transporting ATPase subunit alpha-1[ATP1A1][binder]	0	829	0.753
DB01370	Aluminium	approved//investigational	small_molecule	1	Sodium pump subunit alpha-1 (ATP1A1)[ATP1A1][]	0	829
DB01430	Almitrine	approved//servier	small_molecule	1	Sodium/potassium-transporting ATPase subunit alpha-1[ATP1A1][binder]	0	829
DB04177	Digitoxigenin	experimental	small_molecule	1	Sodium pump subunit alpha-1 (ATP1A1)[ATP1A1][]	0	829	0.76
DB06697	Artemether	approved	small_molecule	1	Sodium pump subunit alpha-1 (ATP1A1)[ATP1A1][]	0	829
DB06708	Lumefantrine	approved	small_molecule	1	Sodium pump subunit alpha-1 (ATP1A1)[ATP1A1][]	0	829
DB02261	Platelet Activating Factor	experimental	small_molecule	1	Platelet-activating factor receptor (PTAFR)[PTAFR][]	0	834.5
DB13669	Morpholine	experimental	small_molecule	1	Platelet-activating factor receptor (PTAFR)[PTAFR][]	0	834.5
DB01248	Docetaxel	approved//investigational	small_molecule	4	Microtubule-associated protein 2[MAP2][]//Microtubule-associated protein 4[MAP4][]//Microtubule-associated protein tau[MAPT][]//Tubulin beta-1 chain[TUBB1][]	0.00103413	836
DB13318	Demecolcine	experimental	small_molecule	1	Microtubule-associated protein (MAP)[MAP1A, MAP1B][]	0	837	-0.042
DB01782	Pyrazolanthrone	experimental	small_molecule	2	Stress-activated protein kinase JNK2 (JNK2)[MAPK9][]//Stress-activated protein kinase JNK3 (JNK3)[MAPK10][]	0	838
DB00148	Creatine	approved//investigational//nutraceutical	small_molecule	6	Creatine kinase B-type[CKB][ligand]//Creatine kinase M-type[CKM][ligand]//Creatine kinase S-type, mitochondrial[CKMT2][ligand]//Creatine kinase U-type, mitochondrial[CKMT1B, CKMT1A][ligand]//Guanidinoacetate N-methyltransferase[GAMT][product of]//Sodium- and chloride-dependent creatine transporter 1[SLC6A8][]	0	839.5
DB13191	Phosphocreatine	nutraceutical	small_molecule	6	Creatine kinase B-type[CKB][ligand]//Creatine kinase M-type[CKM][ligand]//Creatine kinase S-type, mitochondrial[CKMT2][ligand]//Creatine kinase U-type, mitochondrial[CKMT1B, CKMT1A][ligand]//Guanidinoacetate N-methyltransferase[GAMT][product of]//Sodium- and chloride-dependent creatine transporter 1[SLC6A8][]	0	839.5
DB04967	Lucanthone	investigational	small_molecule	4	DNA topoisomerase 1[TOP1][inhibitor]//DNA topoisomerase 2-alpha[TOP2A][inhibitor]//DNA topoisomerase II (TOP2)[TOP2B][]//DNA-(apurinic or apyrimidinic site) lyase[APEX1][inhibitor]	0	841
DB02007	alpha-D-glucose 6-phosphate	experimental	small_molecule	2	Aldose reductase (AKR1B1)[AKR1B1][]//Glycogen phosphorylase muscle form (GP)[PYGM][]	0	842
DB12539	Oltipraz	investigational	small_molecule	1	Tissue transglutaminase (TG2)[TGM2][]	0	843.5
DB13853	Anethole trithione	approved//experimental	small_molecule	1	Tissue transglutaminase (TG2)[TGM2][]	0	843.5
DB00676	Benzyl benzoate	approved	small_molecule	1	Hormone sensitive lipase (LIPE)[LIPE][]	0	845.5
DB01428	Oxybenzone	approved//investigational	small_molecule	1	Hormone sensitive lipase (LIPE)[LIPE][]	0	845.5	-0.221
DB13151	Anti-inhibitor coagulant complex	approved//investigational	biotech	8	Coagulation factor V[F5][agonist]//Coagulation factor VII[F7][agonist]//Coagulation factor VIII[F8][agonist]//Coagulation factor X[F10][agonist]//Coagulation factor XIII A chain[F13A1][agonist]//Fibrinogen alpha chain[FGA][cleavage]//Fibrinogen beta chain[FGB][cleavage]//Prothrombin[F2][agonist]	0	847
DB15493	Cambinol	experimental	small_molecule	2	NAD-dependent protein deacetylase sirtuin-1[SIRT1][inhibitor]//NAD-dependent protein deacetylase sirtuin-2[SIRT2][inhibitor]	0	848
DB01229	Paclitaxel	approved//vet_approved	small_molecule	5	Apoptosis regulator Bcl-2[BCL2][inhibitor]//Microtubule-associated protein 2[MAP2][]//Microtubule-associated protein 4[MAP4][]//Microtubule-associated protein tau[MAPT][]//Tubulin beta-1 chain[TUBB1][inhibitor]	0.00310238	849	-0.33
DB06772	Cabazitaxel	approved	small_molecule	2	Tubulin alpha-4A chain[TUBA4A][binder]//Tubulin beta-1 chain[TUBB1][binder]	0	850
DB00120	Phenylalanine	approved//investigational//nutraceutical	small_molecule	1	Tyrosine 3-monooxygenase (TH)[TH][]	0	853
DB00135	Tyrosine	approved//investigational//nutraceutical	small_molecule	1	Tyrosine 3-monooxygenase (TH)[TH][]	0	853
DB00765	Metyrosine	approved	small_molecule	1	Tyrosine 3-monooxygenase[TH][binder]	0	853
DB03552	3-Tyrosine	experimental	small_molecule	1	Tyrosine 3-monooxygenase (TH)[TH][]	0	853
DB04400	L-erythro-7,8-dihydrobiopterin	experimental	small_molecule	1	Tyrosine 3-monooxygenase (TH)[TH][]	0	853
DB00962	Zaleplon	approved//illicit//investigational	small_molecule	2	Gamma-aminobutyric acid receptor subunit alpha-1[GABRA1][potentiator]//Translocator protein[TSPO][other]	0	856
DB00141	N-Acetylglucosamine	approved//investigational//nutraceutical	small_molecule	3	Acetylcholinesterase (AChE)[ACHE][]//Angiotensin-converting enzyme (ACE)[ACE][]//Glucosylceramidase (GBA)[GBA][]	0	857
DB00283	Clemastine	approved//investigational	small_molecule	1	Histamine H1 receptor[HRH1][antagonist]	0	882.5	0.128
DB00341	Cetirizine	approved	small_molecule	1	Histamine H1 receptor (H1R)[HRH1][]	0	882.5	-0.118
DB00342	Terfenadine	approved//withdrawn	small_molecule	1	Histamine H1 receptor[HRH1][antagonist]	0	882.5	-0.306
DB00366	Doxylamine	approved//vet_approved	small_molecule	1	Histamine H1 receptor (H1R)[HRH1][]	0	882.5	0.198
DB00405	Dexbrompheniramine	approved	small_molecule	1	Histamine H1 receptor (H1R)[HRH1][]	0	882.5
DB00427	Triprolidine	approved	small_molecule	1	Histamine H1 receptor[HRH1][antagonist]	0	882.5	-0.316
DB00455	Loratadine	approved//investigational	small_molecule	1	Histamine H1 receptor (H1R)[HRH1][]	0	882.5
DB00557	Hydroxyzine	approved	small_molecule	1	Histamine H1 receptor (H1R)[HRH1][]	0	882.5	-0.457
DB00637	Astemizole	approved//withdrawn	small_molecule	1	Histamine H1 receptor[HRH1][antagonist]	0	882.5	-0.092
DB00719	Azatadine	approved	small_molecule	1	Histamine H1 receptor[HRH1][antagonist]	0	882.5
DB00748	Carbinoxamine	approved	small_molecule	1	Histamine H1 receptor[HRH1][antagonist]	0	882.5	0.128
DB00768	Olopatadine	approved	small_molecule	1	Histamine H1 receptor[HRH1][antagonist]	0	882.5
DB00777	Propiomazine	approved	small_molecule	1	Histamine H1 receptor[HRH1][antagonist]	0	882.5
DB00792	Tripelennamine	approved//vet_approved	small_molecule	1	Histamine H1 receptor[HRH1][antagonist]	0	882.5
DB00835	Brompheniramine	approved	small_molecule	1	Histamine H1 receptor (H1R)[HRH1][]	0	882.5	-0.017
DB00885	Pemirolast	approved//investigational	small_molecule	1	Histamine H1 receptor (H1R)[HRH1][]	0	882.5
DB00902	Methdilazine	approved	small_molecule	1	Histamine H1 receptor (H1R)[HRH1][]	0	882.5
DB00920	Ketotifen	approved	small_molecule	1	Histamine H1 receptor[HRH1][antagonist]	0	882.5	0.083
DB00950	Fexofenadine	approved//investigational	small_molecule	1	Histamine H1 receptor[HRH1][antagonist]	0	882.5
DB00967	Desloratadine	approved//investigational	small_molecule	1	Histamine H1 receptor[HRH1][antagonist]	0	882.5
DB00972	Azelastine	approved	small_molecule	1	Histamine H1 receptor[HRH1][antagonist]	0	882.5
DB00985	Dimenhydrinate	approved	small_molecule	1	Histamine H1 receptor (H1R)[HRH1][]	0	882.5	0.179
DB01069	Promethazine	approved//investigational	small_molecule	1	Histamine H1 receptor (H1R)[HRH1][]	0	882.5	0.148
DB01071	Mequitazine	experimental	small_molecule	1	Histamine H1 receptor[HRH1][antagonist]	0	882.5
DB01084	Emedastine	approved	small_molecule	1	Histamine H1 receptor (H1R)[HRH1][]	0	882.5
DB01114	Chlorpheniramine	approved	small_molecule	1	Histamine H1 receptor[HRH1][antagonist]	0	882.5	-0.269
DB01146	Diphenylpyraline	approved//investigational	small_molecule	1	Histamine H1 receptor[HRH1][antagonist]	0	882.5	-0.022
DB01176	Cyclizine	approved	small_molecule	1	Histamine H1 receptor (H1R)[HRH1][]	0	882.5	-0.235
DB01237	Bromodiphenhydramine	approved	small_molecule	1	Histamine H1 receptor (H1R)[HRH1][]	0	882.5
DB01246	Alimemazine	approved//vet_approved	small_molecule	1	Histamine H1 receptor (H1R)[HRH1][]	0	882.5	-0.373
DB01615	Aceprometazine	experimental	small_molecule	1	Histamine H1 receptor[HRH1][antagonist]	0	882.5
DB01619	Phenindamine	approved	small_molecule	1	Histamine H1 receptor (H1R)[HRH1][]	0	882.5
DB04837	Clofedanol	approved//withdrawn	small_molecule	1	Histamine H1 receptor[HRH1][antagonist]	0	882.5
DB04890	Bepotastine	approved	small_molecule	1	Histamine H1 receptor[HRH1][antagonist]	0	882.5
DB05738	Vapitadine	investigational	small_molecule	1	Histamine H1 receptor (H1R)[HRH1][]	0	882.5
DB06282	Levocetirizine	approved	small_molecule	1	Histamine H1 receptor[HRH1][antagonist//inhibitor]	0	882.5
DB06457	Tecastemizole	investigational	small_molecule	1	Histamine H1 receptor (H1R)[HRH1][]	0	882.5
DB06691	Mepyramine	approved//vet_approved	small_molecule	1	Histamine H1 receptor (H1R)[HRH1][]	0	882.5	-0.342
DB06766	Alcaftadine	approved	small_molecule	1	Histamine H1 receptor (H1R)[HRH1][]	0	882.5
DB08799	Antazoline	approved	small_molecule	1	Histamine H1 receptor[HRH1][antagonist]	0	882.5	0.28
DB08800	Chloropyramine	experimental	small_molecule	1	Histamine H1 receptor[HRH1][antagonist]	0	882.5	0.286
DB08802	Isothipendyl	experimental	small_molecule	1	Histamine H1 receptor[HRH1][antagonist]	0	882.5
DB08936	Chlorcyclizine	approved	small_molecule	1	Histamine H1 receptor[HRH1][antagonist]	0	882.5	-0.136
DB09488	Acrivastine	approved	small_molecule	1	Histamine H1 receptor[HRH1][antagonist]	0	882.5
DB09555	Dexchlorpheniramine maleate	approved	small_molecule	1	Histamine H1 receptor (H1R)[HRH1][]	0	882.5
DB11235	Thonzylamine	approved	small_molecule	1	Histamine H1 receptor[HRH1][antagonist]	0	882.5
DB11591	Bilastine	approved//investigational	small_molecule	1	Histamine H1 receptor[HRH1][antagonist]	0	882.5
DB11725	Latrepirdine	investigational	small_molecule	1	Histamine H1 receptor (H1R)[HRH1][]	0	882.5
DB12523	Mizolastine	approved//investigational	small_molecule	1	Histamine H1 receptor (H1R)[HRH1][]	0	882.5
DB12877	Oxatomide	approved//investigational	small_molecule	1	Histamine H1 receptor (H1R)[HRH1][]	0	882.5
DB00325	Nitroprusside	approved//investigational	small_molecule	2	Atrial natriuretic peptide receptor 1[NPR1][agonist]//Inositol 1,4,5-trisphosphate receptor (ITPR)[ITPR1, ITPR2, ITPR3][]	0	908
DB00399	Zoledronic acid	approved	small_molecule	2	Geranylgeranyl pyrophosphate synthase[GGPS1][inhibitor]//Geranyltranstransferase (FDPS)[FDPS][]	0	910.5
DB06548	Minodronic acid	investigational	small_molecule	2	Geranylgeranyl pyrophosphate synthase[GGPS1][inhibitor]//Geranyltranstransferase (FDPS)[FDPS][]	0	910.5
DB15568	MRTX849	investigational	small_molecule	1	GTPase KRas[KRAS][inhibitor]	0	910.5
DB15569	AMG-510	investigational	small_molecule	1	GTPase KRas[KRAS][inhibitor]	0	910.5
DB07795	Fisetin	experimental	small_molecule	2	Cyclin-dependent kinase 6 (CDK6)[CDK6][]//Fatty acid synthase (FASN)[FASN][]	0	914	0.027
DB08881	Vemurafenib	approved	small_molecule	1	Serine/threonine-protein kinase B-raf[BRAF][inhibitor]	0	914
DB12854	BMS-908662	investigational	small_molecule	1	Serine/threonine-protein kinase B-raf (BRAF)[BRAF][]	0	914
DB11942	Selinexor	approved//investigational	small_molecule	1	Exportin-1[XPO1][inhibitor]	0	916
DB01677	Fumaric Acid	experimental//investigational	small_molecule	1	Interferon-gamma (IFNG)[IFNG][]	0	917.5
DB14724	Emapalumab	approved//investigational	biotech	1	Interferon gamma[IFNG][neutralizer]	0.0144778	917.5
DB00019	Pegfilgrastim	approved	biotech	1	Granulocyte colony-stimulating factor receptor[CSF3R][agonist]	0.00206825	920.5
DB00099	Filgrastim	approved	biotech	1	Granulocyte colony-stimulating factor receptor[CSF3R][stimulator]	0.00517063	920.5
DB13144	Lenograstim	approved//investigational	biotech	1	Granulocyte colony-stimulating factor receptor[CSF3R][agonist]	0	920.5
DB13200	Lipegfilgrastim	approved//investigational	biotech	1	Granulocyte colony-stimulating factor receptor[CSF3R][agonist]	0	920.5
DB01012	Cinacalcet	approved	small_molecule	1	Extracellular calcium-sensing receptor[CASR][agonist]	0	926
DB05255	Ronacaleret	investigational	small_molecule	1	Extracellular calcium-sensing receptor (CASR)[CASR][]	0	926
DB05695	NPS-2143	investigational	small_molecule	1	Extracellular calcium-sensing receptor (CASR)[CASR][]	0	926
DB11093	Calcium citrate	approved//investigational	small_molecule	1	Extracellular calcium-sensing receptor[CASR][agonist]	0	926
DB11348	Calcium Phosphate	approved	small_molecule	1	Extracellular calcium-sensing receptor[CASR][agonist]	0	926
DB12865	Etelcalcetide	approved//investigational	small_molecule	1	Extracellular calcium-sensing receptor[CASR][agonist]	0	926
DB14481	Calcium phosphate dihydrate	approved	small_molecule	1	Extracellular calcium-sensing receptor[CASR][]	0	926
DB00328	Indomethacin	approved//investigational	small_molecule	2	Phospholipase A2, membrane associated[PLA2G2A][inhibitor]//Prostaglandin G/H synthase 2 (COX-2)[PTGS2][]	0	930	0.073
DB11776	Brodalumab	approved//investigational	biotech	2	Interleukin 17 receptor (IL17R)[IL17RD, IL17RB, IL17RC, IL17RA, IL17RE][]//Interleukin-17 (IL17)[IL17A][]	0	931
DB01590	Everolimus	approved	small_molecule	1	Serine/threonine-protein kinase mTOR (mTOR)[MTOR][]	0.00103413	935.5
DB06233	Ridaforolimus	investigational	small_molecule	1	Serine/threonine-protein kinase mTOR (mTOR)[MTOR][]	0	935.5
DB11836	Sapanisertib	investigational	small_molecule	1	Serine/threonine-protein kinase mTOR (mTOR)[MTOR][]	0	935.5
DB11925	Vistusertib	investigational	small_molecule	1	Serine/threonine-protein kinase mTOR (mTOR)[MTOR][]	0	935.5
DB12681	Salirasib	investigational	small_molecule	1	Serine/threonine-protein kinase mTOR (mTOR)[MTOR][]	0	935.5
DB12774	AZD-8055	investigational	small_molecule	1	Serine/threonine-protein kinase mTOR (mTOR)[MTOR][]	0	935.5
DB13062	ME-344	investigational	small_molecule	1	Serine/threonine-protein kinase mTOR (mTOR)[MTOR][]	0	935.5
DB13072	GDC-0349	investigational	small_molecule	1	Serine/threonine-protein kinase mTOR (mTOR)[MTOR][]	0	935.5
DB04845	Ixabepilone	approved//investigational	small_molecule	1	Tubulin beta-3 chain[TUBB3][inhibitor]	0.00103413	940
DB11581	Venetoclax	approved//investigational	small_molecule	1	Apoptosis regulator Bcl-2[BCL2][inhibitor]	0	943
DB12191	Obatoclax	investigational	small_molecule	1	Apoptosis regulator Bcl-2 (BCL-2)[BCL2][]	0	943
DB12243	Edaravone	approved//investigational	small_molecule	1	Apoptosis regulator Bcl-2 (BCL-2)[BCL2][]	0	943
DB12340	Navitoclax	investigational	small_molecule	1	Apoptosis regulator Bcl-2 (BCL-2)[BCL2][]	0	943
DB13044	Gossypol	investigational	small_molecule	1	Apoptosis regulator Bcl-2 (BCL-2)[BCL2][]	0	943	-0.104
DB01143	Amifostine	approved//investigational	small_molecule	1	Alkaline phosphatase, placental-like[ALPG][inducer]	0	946
DB04545	Afegostat	experimental//investigational	small_molecule	1	Glucosylceramidase (GBA)[GBA][]	0	947.5
DB08876	Taliglucerase alfa	approved//investigational	biotech	1	Glucosylceramidase (GBA)[GBA][]	0	947.5
DB06819	Phenylbutyric acid	approved//investigational	small_molecule	1	Histone deacetylase 1 (HDAC1)[HDAC1][]	0	955.5
DB11830	Mocetinostat	investigational	small_molecule	1	Histone deacetylase 1 (HDAC1)[HDAC1][]	0	955.5
DB11841	Entinostat	investigational	small_molecule	1	Histone deacetylase 1 (HDAC1)[HDAC1][]	0.00103413	955.5
DB12291	Tacedinaline	investigational	small_molecule	1	Histone deacetylase 1 (HDAC1)[HDAC1][]	0	955.5
DB12392	Resminostat	investigational	small_molecule	1	Histone deacetylase 1 (HDAC1)[HDAC1][]	0	955.5
DB12847	Pyroxamide	investigational	small_molecule	1	Histone deacetylase 1 (HDAC1)[HDAC1][]	0	955.5
DB15419	Nanatinostat	investigational	small_molecule	1	Histone deacetylase 1 (HDAC1)[HDAC1][]	0	955.5
DB00422	Methylphenidate	approved//investigational	small_molecule	1	Dopamine transporter (DAT)[SLC6A3][]	0	955.5
DB00745	Modafinil	approved//investigational	small_molecule	1	Dopamine transporter (DAT)[SLC6A3][]	0.00103413	955.5
DB03701	Vanoxerine	investigational	small_molecule	1	Dopamine transporter (DAT)[SLC6A3][]	0	955.5	0.294
DB04836	Amineptine	illicit//withdrawn//servier	small_molecule	1	Dopamine transporter (DAT)[SLC6A3][]	0	955.5
DB04947	Altropane	investigational	small_molecule	1	Dopamine transporter (DAT)[SLC6A3][]	0	955.5
DB08824	Ioflupane I-123	approved	small_molecule	1	Dopamine transporter (DAT)[SLC6A3][]	0	955.5
DB14066	Tetrandrine	experimental	small_molecule	1	Dopamine transporter (DAT)[SLC6A3][]	0.0134436	955.5	0.314
DB00038	Oprelvekin	approved//investigational	biotech	1	Interleukin-11 receptor subunit alpha[IL11RA][agonist]	0	963
DB12141	Gilteritinib	approved//investigational	small_molecule	3	ALK tyrosine kinase receptor[ALK][inhibitor]//Fms-like tyrosine kinase 3 (FLT-3)[FLT3][]//Tyrosine-protein kinase UFO (AXL)[AXL][]	0	964
DB12887	Tazemetostat	approved//investigational	small_molecule	1	Histone-lysine N-methyltransferase EZH2[EZH2][inhibitor]	0	965.5
DB14581	CPI-1205	investigational	small_molecule	1	Histone-lysine N-methyltransferase EZH2[EZH2][inhibitor]	0	965.5
DB04674	2-HYDROXY-3,5-DIIODOBENZOIC ACID	experimental	small_molecule	1	Endothelin A receptor (EDNRA)[EDNRA][]	0	970.5
DB04883	Darusentan	investigational	small_molecule	1	Endothelin A receptor (EDNRA)[EDNRA][]	0	970.5
DB06199	Atrasentan	investigational	small_molecule	1	Endothelin A receptor (EDNRA)[EDNRA][]	0	970.5
DB06268	Sitaxentan	approved//investigational//withdrawn	small_molecule	1	Endothelin A receptor (EDNRA)[EDNRA][]	0	970.5
DB06403	Ambrisentan	approved//investigational	small_molecule	1	Endothelin-1 receptor[EDNRA][antagonist]	0	970.5
DB06629	Zibotentan	investigational	small_molecule	1	Endothelin A receptor (EDNRA)[EDNRA][]	0	970.5
DB06677	Clazosentan	investigational	small_molecule	1	Endothelin A receptor (EDNRA)[EDNRA][]	0	970.5
DB12054	BQ-123	investigational	small_molecule	1	Endothelin A receptor (EDNRA)[EDNRA][]	0.00103413	970.5
DB01030	Topotecan	approved//investigational	small_molecule	1	DNA topoisomerase I (TOP1)[TOP1][]	0	983.5
DB04690	Camptothecin	experimental	small_molecule	1	DNA topoisomerase I (TOP1)[TOP1][]	0	983.5	0.451
DB04882	Edotecarin	investigational	small_molecule	1	DNA topoisomerase I (TOP1)[TOP1][]	0	983.5
DB05482	7-ethyl-10-hydroxycamptothecin	investigational	small_molecule	1	DNA topoisomerase I (TOP1)[TOP1][]	0	983.5
DB05630	Sodium stibogluconate	approved//investigational	small_molecule	1	DNA topoisomerase 1[TOP1][inhibitor]	0	983.5
DB05806	Cositecan	investigational	small_molecule	1	DNA topoisomerase I (TOP1)[TOP1][]	0	983.5
DB06159	Rubitecan	investigational	small_molecule	1	DNA topoisomerase I (TOP1)[TOP1][]	0	983.5
DB06362	Becatecarin	investigational	small_molecule	1	DNA topoisomerase I (TOP1)[TOP1][]	0	983.5
DB11948	Lapachone	investigational	small_molecule	1	DNA topoisomerase I (TOP1)[TOP1][]	0	983.5
DB12124	Namitecan	investigational	small_molecule	1	DNA topoisomerase I (TOP1)[TOP1][]	0	983.5
DB12185	Exatecan	investigational	small_molecule	1	DNA topoisomerase I (TOP1)[TOP1][]	0	983.5
DB12222	Lurtotecan	investigational	small_molecule	1	DNA topoisomerase I (TOP1)[TOP1][]	0	983.5
DB12384	AR-67	investigational	small_molecule	1	DNA topoisomerase I (TOP1)[TOP1][]	0	983.5
DB12385	10-hydroxycamptothecin	investigational	small_molecule	1	DNA topoisomerase I (TOP1)[TOP1][]	0	983.5
DB12459	Belotecan	investigational	small_molecule	1	DNA topoisomerase I (TOP1)[TOP1][]	0	983.5
DB12515	9-aminocamptothecin	investigational	small_molecule	1	DNA topoisomerase I (TOP1)[TOP1][]	0	983.5
DB12868	Intoplicine	investigational	small_molecule	1	DNA topoisomerase I (TOP1)[TOP1][]	0	983.5
DB01488	Dimethyltryptamine	experimental//illicit	small_molecule	1	5-hydroxytryptamine receptor 6[HTR6][]	0	983.5
DB11967	Binimetinib	approved//investigational	small_molecule	2	Dual specificity mitogen-activated protein kinase kinase 2[MAP2K2][inhibitor]//Mitogen-activated protein kinase kinase kinase 1[MAP3K1][inhibitor]	0	993
DB12548	Sparsentan	investigational	small_molecule	2	Angiotensin II receptor type-1 (AGTR1)[AGTR1][]//Endothelin A receptor (EDNRA)[EDNRA][]	0	994
DB05608	MKC-1	investigational	small_molecule	1	Cyclin-dependent kinase 4 (CDK4)[CDK4][]	0	997
DB07126	O6-CYCLOHEXYLMETHOXY-2-(4'-SULPHAMOYLANILINO) PURINE	experimental	small_molecule	1	Cyclin-dependent kinase 4 (CDK4)[CDK4][]	0	997
DB08094	RO-4584820	investigational	small_molecule	1	Cyclin-dependent kinase 4 (CDK4)[CDK4][]	0	997
DB12686	PHA-793887	investigational	small_molecule	1	Cyclin-dependent kinase 4 (CDK4)[CDK4][]	0	997
DB13035	AG-24322	investigational	small_molecule	1	Cyclin-dependent kinase 4 (CDK4)[CDK4][]	0	997
DB00249	Idoxuridine	approved//investigational	small_molecule	1	Thymidine kinase 1 (TK1)[TK1][]	0	1008.5	0.46
DB00299	Penciclovir	approved	small_molecule	1	Thymidine kinase 1 (TK1)[TK1][]	0	1008.5
DB02256	2'-Deoxyuridine	experimental	small_molecule	1	Thymidine kinase 1 (TK1)[TK1][]	0	1008.5
DB02324	5-Iodo-2'-Deoxyuridine-5'-Monophosphate	experimental	small_molecule	1	Thymidine kinase 1 (TK1)[TK1][]	0	1008.5
DB02452	Thymidine 5'-triphosphate	experimental	small_molecule	1	Thymidine kinase 1 (TK1)[TK1][]	0	1008.5
DB02495	9-(4-hydroxybutyl)-N2-phenylguanine	experimental	small_molecule	1	Thymidine kinase 1 (TK1)[TK1][]	0	1008.5
DB02500	6-(Dihydroxy-Isobutyl)-Thymine	experimental	small_molecule	1	Thymidine kinase 1 (TK1)[TK1][]	0	1008.5
DB02594	2'-Deoxycytidine	experimental//investigational	small_molecule	1	Thymidine kinase 1 (TK1)[TK1][]	0	1008.5
DB02765	R-9-(2-hydroxypropyl)adenine	experimental	small_molecule	1	Thymidine kinase 1 (TK1)[TK1][]	0	1008.5
DB02921	(South)-Methanocarba-Thymidine	experimental	small_molecule	1	Thymidine kinase 1 (TK1)[TK1][]	0	1008.5
DB03000	S-9-(2-hydroxypropyl)adenine	experimental	small_molecule	1	Thymidine kinase 1 (TK1)[TK1][]	0	1008.5
DB03280	p1-(5'-adenosyl)p5-(5'-thymidyl)pentaphosphate	experimental	small_molecule	1	Thymidine kinase 1 (TK1)[TK1][]	0	1008.5
DB03312	Brivudine	approved//investigational	small_molecule	1	Thymidine kinase 1 (TK1)[TK1][]	0	1008.5
DB03804	5-Bromothienyldeoxyuridine	experimental	small_molecule	1	Thymidine kinase 1 (TK1)[TK1][]	0	1008.5
DB04139	6-Hydroxypropylthymine	experimental	small_molecule	1	Thymidine kinase 1 (TK1)[TK1][]	0	1008.5
DB04485	Thymidine	experimental//investigational	small_molecule	1	Thymidine kinase 1 (TK1)[TK1][]	0	1008.5
DB04907	Sitimagene ceradenovec	investigational	biotech	1	Thymidine kinase 1 (TK1)[TK1][]	0	1008.5
DB13421	Edoxudine	approved//investigational//withdrawn	small_molecule	1	Thymidine kinase 1 (TK1)[TK1][]	0	1008.5
DB01046	Lubiprostone	approved//investigational	small_molecule	1	Chloride channel protein 2 (CLC-2)[CLCN2][]	0	1018
DB00431	Lindane	approved//withdrawn	small_molecule	1	Gamma-aminobutyric acid receptor subunit beta-1[GABRB1][antagonist]	0	1019
DB02076	6-phospho-D-gluconic acid	experimental	small_molecule	1	Phosphogluconate dehydrogenase (PGD)[PGD][]	0	1020.5
DB03108	4-phospho-D-erythronic acid	experimental	small_molecule	1	Phosphogluconate dehydrogenase (PGD)[PGD][]	0	1020.5
DB07364	6-PHENYL[5H]PYRROLO[2,3-B]PYRAZINE	experimental	small_molecule	2	Cyclin-dependent kinase 5 (CDK5)[CDK5][]//GSK3A messenger RNA (GSK3A mRNA)[GSK3A][]	0	1022.5
DB15498	BOS172722	experimental	small_molecule	1	Dual specificity protein kinase TTK[TTK][inhibitor]	0	1022.5
DB15496	Didesmethylrocaglamide	experimental	small_molecule	2	Prohibitin[PHB][inhibitor]//Prohibitin-2[PHB2][inhibitor]	0	1024
DB14065	Lomerizine	experimental	small_molecule	3	P-glycoprotein 1[ABCB1][inhibitor]//Voltage-gated calcium channel alpha Cav2.2 (CACNA1B)[CACNA1B][]//Voltage-gated sodium channel alpha Nav1.5 (SCN5A)[SCN5A][]	0	1025
DB00066	Follitropin	approved	biotech	1	Follicle-stimulating hormone receptor[FSHR][agonist]	0.00206825	1027
DB00094	Urofollitropin	approved//vet_approved	biotech	1	Follicle-stimulating hormone receptor[FSHR][agonist]	0	1027
DB09066	Corifollitropin alfa	approved//investigational	biotech	1	Follicle-stimulating hormone receptor[FSHR][agonist]	0	1027
DB00178	Ramipril	approved	small_molecule	1	Angiotensin-converting enzyme[ACE][inhibitor]	0.0237849	1038.5	0.175
DB00492	Fosinopril	approved	small_molecule	1	Angiotensin-converting enzyme[ACE][inhibitor]	0.0237849	1038.5
DB00519	Trandolapril	approved	small_molecule	1	Angiotensin-converting enzyme[ACE][inhibitor]	0.0237849	1038.5
DB00542	Benazepril	approved//investigational	small_molecule	1	Angiotensin-converting enzyme (ACE)[ACE][]	0.0237849	1038.5
DB00584	Enalapril	approved//vet_approved	small_molecule	1	Angiotensin-converting enzyme[ACE][inhibitor]	0.0237849	1038.5	-0.3
DB00691	Moexipril	approved	small_molecule	1	Angiotensin-converting enzyme (ACE)[ACE][]	0	1038.5
DB00722	Lisinopril	approved//investigational	small_molecule	1	Angiotensin-converting enzyme[ACE][inhibitor]	0.0237849	1038.5	0.108
DB00790	Perindopril	approved//servier	small_molecule	1	Angiotensin-converting enzyme[ACE][inhibitor]	0.0237849	1038.5
DB00881	Quinapril	approved//investigational	small_molecule	1	Angiotensin-converting enzyme (ACE)[ACE][]	0.0237849	1038.5
DB01180	Rescinnamine	approved	small_molecule	1	Angiotensin-converting enzyme (ACE)[ACE][]	0	1038.5	0.004
DB01197	Captopril	approved	small_molecule	1	Angiotensin-converting enzyme[ACE][inhibitor]	0.0237849	1038.5	0.019
DB01340	Cilazapril	approved	small_molecule	1	Angiotensin-converting enzyme[ACE][inhibitor]	0	1038.5
DB01348	Spirapril	approved	small_molecule	1	Angiotensin-converting enzyme[ACE][inhibitor]	0	1038.5
DB04286	beta-D-Ribopyranose	experimental	small_molecule	1	Angiotensin-converting enzyme (ACE)[ACE][]	0	1038.5
DB09477	Enalaprilat	approved	small_molecule	1	Angiotensin-converting enzyme[ACE][inhibitor]	0	1038.5
DB12923	Gallopamil	investigational	small_molecule	1	Angiotensin-converting enzyme (ACE)[ACE][]	0	1038.5
DB13166	Zofenopril	approved	small_molecule	1	Angiotensin-converting enzyme[ACE][inhibitor]	0	1038.5
DB13312	Delapril	investigational	small_molecule	1	Angiotensin-converting enzyme (ACE)[ACE][]	0	1038.5
DB14210	Moexiprilat	experimental	small_molecule	1	Angiotensin-converting enzyme (ACE)[ACE][]	0	1038.5
DB15565	Cilazaprilat	experimental	small_molecule	1	Angiotensin-converting enzyme[ACE][]	0	1038.5
DB02383	Tolrestat	withdrawn	small_molecule	2	Aldose reductase (AKR1B1)[AKR1B1][]//Opioid receptor sigma 1 (OPRS1)[SIGMAR1][]	0	1049
DB12159	Dupilumab	approved//investigational	biotech	1	Interleukin-4 receptor subunit alpha[IL4R][antagonist]	0	1050
DB02116	Olomoucine	experimental	small_molecule	1	Cyclin-dependent kinase 5 (CDK5)[CDK5][]	0	1054
DB03428	SU9516	experimental	small_molecule	1	Cyclin-dependent kinase 5 (CDK5)[CDK5][]	0	1054
DB04014	Alsterpaullone	experimental	small_molecule	1	Cyclin-dependent kinase 5 (CDK5)[CDK5][]	0	1054	-0.08
DB04132	S-Hexylglutathione	experimental	small_molecule	1	Janus kinase 3 (JAK-3)[JAK3][]	0	1054
DB12566	Decernotinib	investigational	small_molecule	1	Janus kinase 3 (JAK-3)[JAK3][]	0	1054
DB14924	PF-06651600	investigational	small_molecule	1	Janus kinase 3 (JAK-3)[JAK3][]	0	1054
DB06436	Semaxanib	investigational	small_molecule	9	Aryl hydrocarbon receptor (AHR)[AHR][]//Fibroblast growth factor receptor 1 (FGFR1)[FGFR1][]//Platelet-derived growth factor receptor alpha (PDGFRA)[PDGFRA][]//Platelet-derived growth factor receptor beta (PDGFRB)[PDGFRB][]//Proto-oncogene c-Ret (RET)[RET][]//Thrombopoietin receptor (MPL)[MPL][]//Tyrosine-protein kinase Kit (KIT)[KIT][]//VEGFR1 messenger RNA (VEGFR1 mRNA)[FLT1][]//Vascular endoth…	0	1054
DB06287	Temsirolimus	approved	small_molecule	2	Interferon alpha/beta receptor 2 (IFNAR2)[IFNAR2][]//Serine/threonine-protein kinase mTOR (mTOR)[MTOR][]	0	1058
DB00914	Phenformin	approved//investigational//withdrawn	small_molecule	1	5'-AMP-activated protein kinase catalytic subunit alpha-1[PRKAA1][activator]	0	1059	-0.032
DB09327	Tegafur-uracil	approved//investigational	small_molecule	2	Dihydropyrimidine dehydrogenase [NADP(+)][DPYD][antagonist]//Thymidylate synthase[TYMS][antagonist]	0	1060
DB12015	Alpelisib	approved//investigational	small_molecule	1	Phosphatidylinositol 4,5-bisphosphate 3-kinase catalytic subunit alpha isoform[PIK3CA][inhibitor]	0	1061
DB00864	Tacrolimus	approved//investigational	small_molecule	2	Calcineurin (PPP3CA)[PPP3CA][]//Peptidyl-prolyl cis-trans isomerase FKBP1A[FKBP1A][inhibitor]	0.0299897	1062	0.197
DB00140	Riboflavin	approved//investigational//nutraceutical//vet_approved	small_molecule	2	Flavin reductase (NADPH)[BLVRB][product of]//Riboflavin kinase[RFK][ligand]	0.00103413	1063	-0.058
DB00886	Omapatrilat	investigational	small_molecule	2	Angiotensin-converting enzyme (ACE)[ACE][]//Neprilysin[MME][]	0	1064
DB12610	Ebselen	investigational	small_molecule	2	Lysine-specific demethylase 4A (KDM4A)[KDM4A][]//Serum albumin (ALB)[ALB][]	0	1065	0.282
DB04339	Carbocisteine	approved//investigational	small_molecule	1	Cysteines of Keap1 (KEAP1 Cysteines)[KEAP1][]	0	1066.5
DB08908	Dimethyl fumarate	approved//investigational	small_molecule	1	Kelch-like ECH-associated protein 1[KEAP1][binder]	0	1066.5
DB00005	Etanercept	approved//investigational	biotech	1	Tumor necrosis factor[TNF][antibody]	0	1072.5
DB00051	Adalimumab	approved	biotech	1	Tumor necrosis factor[TNF][antibody]	0	1072.5
DB00065	Infliximab	approved	biotech	1	Tumor necrosis factor[TNF][inhibitor]	0	1072.5
DB02325	Isopropyl alcohol	approved//investigational	small_molecule	1	Tumor necrosis factor (TNF)[TNF][]	0.00310238	1072.5
DB04956	Afelimomab	investigational	biotech	1	Tumor necrosis factor (TNF)[TNF][]	0	1072.5
DB05054	AN0128	investigational	small_molecule	1	Tumor necrosis factor (TNF)[TNF][]	0	1072.5
DB06674	Golimumab	approved	biotech	1	Tumor necrosis factor[TNF][antibody]	0	1072.5
DB08904	Certolizumab pegol	approved	biotech	1	Tumor necrosis factor (TNF)[TNF][]	0	1072.5
DB11669	Ortataxel	investigational	small_molecule	1	Tumor necrosis factor (TNF)[TNF][]	0	1072.5
DB12193	Ajulemic acid	investigational	small_molecule	1	Tumor necrosis factor (TNF)[TNF][]	0	1072.5
DB00992	Methyl aminolevulinate	approved//investigational	small_molecule	1	Ferrochelatase (FECH)[FECH][]	0	1078.5
DB01911	N-Methylmesoporphyrin	experimental	small_molecule	1	Ferrochelatase (FECH)[FECH][]	0	1078.5
DB01268	Sunitinib	approved//investigational	small_molecule	8	Macrophage colony-stimulating factor 1 receptor[CSF1R][inhibitor]//Mast/stem cell growth factor receptor Kit[KIT][inhibitor]//Platelet-derived growth factor receptor alpha[PDGFRA][inhibitor]//Platelet-derived growth factor receptor beta[PDGFRB][inhibitor]//Receptor-type tyrosine-protein kinase FLT3[FLT3][inhibitor]//Vascular endothelial growth factor receptor 1[FLT1][inhibitor]//Vascular endothel…	0	1080
DB00012	Darbepoetin alfa	approved//investigational	biotech	1	Erythropoietin Receptor (EPOR)[EPOR][]	0	1083
DB00016	Erythropoietin	approved	biotech	1	Erythropoietin receptor[EPOR][agonist]	0	1083
DB08894	Peginesatide	approved//investigational	biotech	1	Erythropoietin receptor[EPOR][stimulator]	0	1083
DB09107	Methoxy polyethylene glycol-epoetin beta	approved	biotech	1	Erythropoietin receptor[EPOR][stimulator]	0	1083
DB13006	Cibinetide	investigational	small_molecule	1	Erythropoietin Receptor (EPOR)[EPOR][]	0	1083
DB05676	Apremilast	approved//investigational	small_molecule	2	Cyclin-dependent kinase 4 (CDK4)[CDK4][]//Cyclin-dependent kinase 6 (CDK6)[CDK6][]	0	1087.5
DB11730	Ribociclib	approved//investigational	small_molecule	2	Cyclin-dependent kinase 4[CDK4][antagonist//inhibitor]//Cyclin-dependent kinase 6[CDK6][antagonist//inhibitor]	0	1087.5
DB12001	Abemaciclib	approved//investigational	small_molecule	2	Cyclin-dependent kinase 4[CDK4][inhibitor]//Cyclin-dependent kinase 6[CDK6][inhibitor]	0.00206825	1087.5
DB15442	Trilaciclib	investigational	small_molecule	2	Cyclin-dependent kinase 4 (CDK4)[CDK4][]//Cyclin-dependent kinase 6 (CDK6)[CDK6][]	0	1087.5
DB09526	Hydroquinone	approved//investigational	small_molecule	2	Glycoprotein IIb/IIIa receptor (GPIIb/IIIa)[ITGA2B, ITGB3][]//Tyrosinase (TYR)[TYR][]	0	1090
DB01179	Podofilox	approved	small_molecule	3	DNA topoisomerase II (TOP2)[TOP2B, TOP2A][]//Tubulin alpha-4A chain[TUBA4A][inhibitor]//Tubulin beta chain[TUBB][inhibitor]	0	1091	-0.011
DB00262	Carmustine	approved//investigational	small_molecule	1	Glutathione reductase, mitochondrial[GSR][inhibitor]	0.00103413	1094	-0.28
DB01644	3,6-dihydroxy-xanthene-9-propionic acid	experimental	small_molecule	1	Glutathione reductase (GR)[GSR][]	0	1094
DB02553	Glutathionylspermidine disulfide	experimental	small_molecule	1	Glutathione reductase (GR)[GSR][]	0	1094
DB02895	3-(Prop-2-Ene-1-Sulfinyl)-Propene-1-Thiol	experimental	small_molecule	1	Glutathione reductase (GR)[GSR][]	0	1094
DB03867	3-nitro-L-tyrosine	experimental	small_molecule	1	Glutathione reductase (GR)[GSR][]	0	1094
DB14845	Filgotinib	investigational	small_molecule	1	Janus kinase 1 (JAK-1)[JAK1][]	0	1098
DB15003	PF-06700841	investigational	small_molecule	1	Janus kinase 1 (JAK-1)[JAK1][]	0	1098
DB15091	Upadacitinib	approved//investigational	small_molecule	1	Tyrosine-protein kinase JAK1[JAK1][inhibitor]	0	1098
DB11760	Talazoparib	approved//investigational	small_molecule	2	Poly [ADP-ribose] polymerase 1[PARP1][inhibitor]//Poly [ADP-ribose] polymerase 2[PARP2][inhibitor]	0	1100.5
DB11793	Niraparib	approved//investigational	small_molecule	2	Poly [ADP-ribose] polymerase 1[PARP1][antagonist]//Poly [ADP-ribose] polymerase 2[PARP2][antagonist]	0	1100.5
DB03070	Selenazole-4-carboxyamide-adenine dinucleotide	experimental	small_molecule	1	Inosine-5'-monophosphate dehydrogenase 2 (IMPDH2)[IMPDH2][]	0	1102
DB06404	Human C1-esterase inhibitor	approved	biotech	6	Coagulation factor XI[F11][inhibitor]//Coagulation factor XII[F12][inhibitor]//Complement C1r subcomponent[C1R][inhibitor]//Complement C1s subcomponent[C1S][inhibitor]//Plasma kallikrein[KLKB1][inhibitor]//Tissue-type plasminogen activator[PLAT][inhibitor]	0	1103
DB15187	Dubermatinib	investigational	small_molecule	1	Tyrosine-protein kinase UFO (AXL)[AXL][]	0	1104
DB09063	Ceritinib	approved	small_molecule	1	ALK tyrosine kinase receptor (ALK)[ALK][]	0	1106.5
DB11363	Alectinib	approved//investigational	small_molecule	1	ALK tyrosine kinase receptor[ALK][inhibitor]	0	1106.5
DB12729	ASP-3026	investigational	small_molecule	1	ALK tyrosine kinase receptor (ALK)[ALK][]	0	1106.5
DB13104	X-396	investigational	small_molecule	1	ALK tyrosine kinase receptor (ALK)[ALK][]	0	1106.5
DB08809	Dichloroacetic acid	approved//investigational	small_molecule	1	[Pyruvate dehydrogenase [lipoamide]] kinase isozyme 1, mitochondrial[PDK1][inhibitor]	0	1109
DB06527	Tramiprosate	investigational	small_molecule	2	Amyloid beta A4 protein (APP)[APP][]//Gamma-aminobutyric acid B receptor (GABBR)[GABBR1, GABBR2][]	0	1110
DB13715	Dilazep	experimental	small_molecule	1	Solute carrier family 29 member 1 (SLC29A1)[SLC29A1][]	0	1111	0.29
DB15068	Agerafenib	investigational	small_molecule	2	Proto-oncogene c-Ret (RET)[RET][]//Serine/threonine-protein kinase B-raf (BRAF)[BRAF][]	0	1112
DB12306	Cipargamin	investigational	small_molecule	1	Voltage-gated potassium channel Kv11.1 (KCNH2)[KCNH2][]	0	1113.5
DB11693	Voclosporin	investigational	small_molecule	2	Calcineurin (PPP3CA)[PPP3CA][]//Low-affinity nerve growth factor receptor (NGFR)[NGFR][]	0	1113.5
DB06773	Human calcitonin	approved//investigational	biotech	1	Alpha-actinin-1[ACTN1][incorporation into and destabilization]	0	1115
DB11860	Aramchol	investigational	small_molecule	1	Acyl-CoA desaturase (SCD)[SCD][]	0	1117
DB13024	MK-8245	investigational	small_molecule	1	Acyl-CoA desaturase (SCD)[SCD][]	0	1117
DB13608	Tiocarlide	experimental	small_molecule	1	Acyl-CoA desaturase (SCD)[SCD][]	0	1117
DB01951	Gpi-1046	experimental	small_molecule	1	FK506-binding protein 1A (FKBP1A)[FKBP1A][]	0	1122
DB02311	Methyl Methylsulfinylmethyl Sulfide	experimental	small_molecule	1	FK506-binding protein 1A (FKBP1A)[FKBP1A][]	0	1122
DB02888	FKB-001	experimental	small_molecule	1	FK506-binding protein 1A (FKBP1A)[FKBP1A][]	0	1122
DB03338	Heptyl glucoside	experimental	small_molecule	1	FK506-binding protein 1A (FKBP1A)[FKBP1A][]	0	1122
DB03621	L-709,587	experimental	small_molecule	1	FK506-binding protein 1A (FKBP1A)[FKBP1A][]	0	1122
DB04094	4-hydroxybutan-2-one	experimental	small_molecule	1	FK506-binding protein 1A (FKBP1A)[FKBP1A][]	0	1122
DB05814	GPI-1485	investigational	small_molecule	1	FK506-binding protein 1A (FKBP1A)[FKBP1A][]	0	1122
DB09228	Conestat alfa	approved//investigational	biotech	7	Coagulation factor XI[F11][inhibitor]//Coagulation factor XII[F12][inhibitor]//Complement C1r subcomponent[C1R][inhibitor]//Complement C1s subcomponent[C1S][inhibitor]//Plasma kallikrein[KLKB1][inhibitor]//Prothrombin[F2][inhibitor]//Tissue-type plasminogen activator[PLAT][inhibitor]	0.00103413	1126
DB01748	N-Benzyl-4-Sulfamoyl-Benzamide	experimental	small_molecule	1	Carbonic anhydrase II (CA-II)[CA2][]	0	1140
DB01784	4-Flourobenzenesulfonamide	experimental	small_molecule	1	Carbonic anhydrase II (CA-II)[CA2][]	0	1140
DB01964	AL5424	experimental	small_molecule	1	Carbonic anhydrase II (CA-II)[CA2][]	0	1140
DB02069	N-(2-Flouro-Benzyl)-4-Sulfamoyl-Benzamide	experimental	small_molecule	1	Carbonic anhydrase II (CA-II)[CA2][]	0	1140
DB02087	3,5-Difluorobenzenesulfonamide	experimental	small_molecule	1	Carbonic anhydrase II (CA-II)[CA2][]	0	1140
DB02220	AL7089A	experimental	small_molecule	1	Carbonic anhydrase II (CA-II)[CA2][]	0	1140
DB02602	AL7182	experimental	small_molecule	1	Carbonic anhydrase II (CA-II)[CA2][]	0	1140
DB02866	Dansylamide	experimental	small_molecule	1	Carbonic anhydrase II (CA-II)[CA2][]	0	1140
DB02986	N-(2-Thienylmethyl)-2,5-Thiophenedisulfonamide	experimental	small_molecule	1	Carbonic anhydrase II (CA-II)[CA2][]	0	1140
DB03221	AL7099A	experimental	small_molecule	1	Carbonic anhydrase II (CA-II)[CA2][]	0	1140
DB03270	2,6-Difluorobenzenesulfonamide	experimental	small_molecule	1	Carbonic anhydrase II (CA-II)[CA2][]	0	1140
DB03385	4-Methylimidazole	experimental	small_molecule	1	Carbonic anhydrase II (CA-II)[CA2][]	0	1140
DB03526	AL5927	experimental	small_molecule	1	Carbonic anhydrase II (CA-II)[CA2][]	0	1140
DB03594	1,2,4-Triazole	experimental	small_molecule	1	Carbonic anhydrase II (CA-II)[CA2][]	0	1140
DB03596	N-[2-(1h-Indol-5-Yl)-Butyl]-4-Sulfamoyl-Benzamide	experimental	small_molecule	1	Carbonic anhydrase II (CA-II)[CA2][]	0	1140
DB03697	4-Sulfonamide-[1-(4-Aminobutane)]Benzamide	experimental	small_molecule	1	Carbonic anhydrase II (CA-II)[CA2][]	0	1140
DB03844	N-(2,6-Diflouro-Benzyl)-4-Sulfamoyl-Benzamide	experimental	small_molecule	1	Carbonic anhydrase II (CA-II)[CA2][]	0	1140
DB03877	AL-4623	experimental	small_molecule	1	Carbonic anhydrase II (CA-II)[CA2][]	0	1140
DB03975	Mercuribenzoic Acid	experimental	small_molecule	1	Carbonic anhydrase II (CA-II)[CA2][]	0	1140
DB04089	AL5300	experimental	small_molecule	1	Carbonic anhydrase II (CA-II)[CA2][]	0	1140
DB04203	3-Mercuri-4-Aminobenzenesulfonamide	experimental	small_molecule	1	Carbonic anhydrase II (CA-II)[CA2][]	0	1140
DB04371	AL6528	experimental	small_molecule	1	Carbonic anhydrase II (CA-II)[CA2][]	0	1140
DB07742	N-(2,3-DIFLUORO-BENZYL)-4-SULFAMOYL-BENZAMIDE	experimental	small_molecule	1	Carbonic anhydrase II (CA-II)[CA2][]	0	1140
DB08329	Sulthiame	experimental	small_molecule	1	Carbonic anhydrase II (CA-II)[CA2][]	0	1140
DB08765	6-HYDROXY-1,3-BENZOTHIAZOLE-2-SULFONAMIDE	experimental	small_molecule	1	Carbonic anhydrase II (CA-II)[CA2][]	0	1140
DB11359	Guaiacol	approved	small_molecule	1	Carbonic anhydrase II (CA-II)[CA2][]	0	1140
DB13343	Tioxolone	experimental	small_molecule	1	Carbonic anhydrase II (CA-II)[CA2][]	0	1140
DB00872	Conivaptan	approved//investigational	small_molecule	2	Vasopressin V1a receptor[AVPR1A][antagonist]//Vasopressin V2 receptor (V2R)[AVPR2][]	0	1154.5
DB02638	Terlipressin	approved//investigational	small_molecule	2	Vasopressin V1a receptor (V1AR)[AVPR1A][]//Vasopressin V2 receptor[AVPR2][agonist]	0	1154.5
DB00172	Proline	nutraceutical	small_molecule	2	Rotamase A (PPIA)[PPIA][]//Rotamase B (PPIB)[PPIB][]	0	1156
DB00030	Insulin human	approved//investigational	biotech	1	Insulin receptor[INSR][agonist]	0	1161.5
DB00046	Insulin lispro	approved	biotech	1	Insulin receptor[INSR][agonist]	0	1161.5
DB00047	Insulin glargine	approved	biotech	1	Insulin receptor[INSR][agonist]	0	1161.5
DB00071	Insulin pork	approved	biotech	1	Insulin receptor[INSR][binder]	0	1161.5
DB01307	Insulin detemir	approved	biotech	1	Insulin receptor[INSR][agonist]	0	1161.5
DB01309	Insulin glulisine	approved	biotech	1	Insulin receptor[INSR][agonist]	0	1161.5
DB03909	Adenosine-5'-[Beta, Gamma-Methylene]Triphosphate	experimental	small_molecule	1	Insulin receptor (INSR)[INSR][]	0	1161.5
DB09129	Chromic chloride	approved	small_molecule	1	Insulin receptor[INSR][activator]	0	1161.5
DB09564	Insulin degludec	approved	biotech	1	Insulin receptor[INSR][ligand]	0	1161.5
DB11721	Mitoglitazone	investigational	small_molecule	1	Insulin receptor (INSR)[INSR][]	0	1161.5
DB06176	Romidepsin	approved//investigational	small_molecule	2	Histone deacetylase 1 (HDAC1)[HDAC1][]//Histone deacetylase 2[HDAC2][antagonist//inhibitor]	0	1171
DB05210	SF1126	investigational	small_molecule	2	PI3-kinase gamma (PIK3CG)[PIK3CG][]//Serine/threonine-protein kinase mTOR (mTOR)[MTOR][]	0	1171
DB11651	Dactolisib	investigational	small_molecule	2	PI3-kinase gamma (PIK3CG)[PIK3CG][]//Serine/threonine-protein kinase mTOR (mTOR)[MTOR][]	0	1171
DB11794	Berzosertib	investigational	small_molecule	2	PI3-kinase gamma (PIK3CG)[PIK3CG][]//Serine/threonine-protein kinase mTOR (mTOR)[MTOR][]	0	1171
DB11896	Gedatolisib	investigational	small_molecule	2	PI3-kinase gamma (PIK3CG)[PIK3CG][]//Serine/threonine-protein kinase mTOR (mTOR)[MTOR][]	0	1171
DB11974	PF-04691502	investigational	small_molecule	2	PI3-kinase gamma (PIK3CG)[PIK3CG][]//Serine/threonine-protein kinase mTOR (mTOR)[MTOR][]	0	1171
DB12180	Apitolisib	investigational	small_molecule	2	PI3-kinase gamma (PIK3CG)[PIK3CG][]//Serine/threonine-protein kinase mTOR (mTOR)[MTOR][]	0	1171
DB12986	VS-5584	investigational	small_molecule	2	PI3-kinase gamma (PIK3CG)[PIK3CG][]//Serine/threonine-protein kinase mTOR (mTOR)[MTOR][]	0	1171
DB14846	Bimiralisib	investigational	small_molecule	2	PI3-kinase gamma (PIK3CG)[PIK3CG][]//Serine/threonine-protein kinase mTOR (mTOR)[MTOR][]	0	1171
DB01863	Inositol 1,3,4,5-Tetrakisphosphate	experimental	small_molecule	1	Tyrosine-protein kinase BTK (ATK)[BTK][]	0	1180.5
DB09053	Ibrutinib	approved	small_molecule	1	Tyrosine-protein kinase BTK (ATK)[BTK][]	0.00103413	1180.5
DB11703	Acalabrutinib	approved//investigational	small_molecule	1	Tyrosine-protein kinase BTK[BTK][inhibitor]	0	1180.5
DB11764	Spebrutinib	investigational	small_molecule	1	Tyrosine-protein kinase BTK (ATK)[BTK][]	0	1180.5
DB14785	Fenebrutinib	investigational	small_molecule	1	Tyrosine-protein kinase BTK (ATK)[BTK][]	0	1180.5
DB15035	Zanubrutinib	approved//investigational	small_molecule	1	Tyrosine-protein kinase BTK[BTK][inhibitor]	0	1180.5
DB15170	Evobrutinib	investigational	small_molecule	1	Tyrosine-protein kinase BTK (ATK)[BTK][]	0	1180.5
DB15227	Tirabrutinib	investigational	small_molecule	1	Tyrosine-protein kinase BTK (ATK)[BTK][]	0	1180.5
DB15291	BMS-986142	investigational	small_molecule	1	Tyrosine-protein kinase BTK (ATK)[BTK][]	0	1180.5
DB15327	Abivertinib	investigational	small_molecule	1	Tyrosine-protein kinase BTK (ATK)[BTK][]	0	1180.5
DB00350	Minoxidil	approved//investigational	small_molecule	1	ATP-sensitive inward rectifier potassium channel 1[KCNJ1][inducer]	0	1186	-0.312
DB12458	Muscimol	investigational	small_molecule	4	GABA(A) receptor alpha-2 (GABRA2)[GABRA2][]//GABA(A) receptor alpha-3 (GABRA3)[GABRA3][]//GABA(A) receptor alpha-5 (GABRA5)[GABRA5][]//GABA(A) receptor gamma-3 (GABRG3)[GABRG3][]	0	1187
DB12978	Pexidartinib	approved//investigational	small_molecule	1	Macrophage colony-stimulating factor 1 receptor[CSF1R][inhibitor]	0	1188.5
DB01182	Propafenone	approved	small_molecule	3	E3 ubiquitin-protein ligase COP1 (RFWD2)[COP1][]//Potassium voltage-gated channel subfamily H member 2[KCNH2][inhibitor]//Sodium channel protein type 5 subunit alpha[SCN5A][inhibitor]	0	1188.5
DB00643	Mebendazole	approved//vet_approved	small_molecule	2	Tubulin alpha-1A chain[TUBA1A][inhibitor]//Tubulin beta-4B chain[TUBB4B][inhibitor]	0	1190	0.515
DB00337	Pimecrolimus	approved//investigational	small_molecule	2	Calcineurin (PPP3CA)[PPP3CA][]//Serine/threonine-protein kinase mTOR[MTOR][potentiator]	0	1191
DB00451	Levothyroxine	approved	small_molecule	4	Integrin alpha-V[ITGAV][]//Integrin beta-3[ITGB3][]//Thyroid hormone receptor alpha[THRA][agonist]//Thyroid hormone receptor beta[THRB][agonist]	0	1192
DB00530	Erlotinib	approved//investigational	small_molecule	2	Epidermal growth factor receptor (EGFR)[EGFR][]//Nuclear receptor subfamily 1 group I member 2[NR1I2][agonist]	0	1193
DB14723	Larotrectinib	approved//investigational	small_molecule	3	BDNF/NT-3 growth factors receptor (TrkB)[NTRK2][]//High affinity nerve growth factor receptor[NTRK1][inhibitor]//NT-3 growth factor receptor[NTRK3][inhibitor]	0	1194
DB00559	Bosentan	approved//investigational	small_molecule	2	Endothelin A receptor (EDNRA)[EDNRA][]//Endothelin B receptor (EDNRB)[EDNRB][]	0	1196
DB06460	Enrasentan	investigational	small_molecule	2	Endothelin A receptor (EDNRA)[EDNRA][]//Endothelin B receptor (EDNRB)[EDNRB][]	0	1196
DB08932	Macitentan	approved	small_molecule	2	Endothelin A receptor (EDNRA)[EDNRA][]//Endothelin B receptor[EDNRB][antagonist]	0	1196
DB06043	Olaratumab	approved//investigational	biotech	1	Platelet-derived growth factor receptor alpha[PDGFRA][antagonist]	0	1198.5
DB14866	Amcasertib	investigational	small_molecule	1	Platelet-derived growth factor receptor alpha (PDGFRA)[PDGFRA][]	0	1198.5
DB14999	Human interferon beta	approved//investigational	biotech	1	Interferon alpha/beta receptor 1[IFNAR1][binder]	0.00310238	1200
DB02546	Vorinostat	approved//investigational	small_molecule	4	Histone deacetylase 1[HDAC1][inhibitor]//Histone deacetylase 2[HDAC2][inhibitor]//Histone deacetylase 3[HDAC3][inhibitor]//Histone deacetylase 6[HDAC6][inhibitor]	0	1201	0.733
DB00390	Digoxin	approved	small_molecule	3	Organic anion transporter M1 (SLCO4C1)[SLCO4C1][]//Sodium/potassium-transporting ATPase (SPT ATPase)[ATP1A2, ATP1A3, ATP1B2, ATP1B3, ATP1B1][]//Sodium/potassium-transporting ATPase subunit alpha-1[ATP1A1][inhibitor]	0.00103413	1202	0.454
DB04209	Dequalinium	approved//investigational	small_molecule	1	E3 ubiquitin-protein ligase XIAP[XIAP][antagonist//inhibitor]	0	1203
DB11708	Peficitinib	investigational	small_molecule	2	Janus kinase 1 (JAK-1)[JAK1][]//Janus kinase 3 (JAK-3)[JAK3][]	0	1204
DB01056	Tocainide	approved	small_molecule	2	E3 ubiquitin-protein ligase COP1 (RFWD2)[COP1][]//Sodium channel protein type 5 subunit alpha[SCN5A][inhibitor]	0	1205	0.146
DB00191	Phentermine	approved//illicit	small_molecule	6	Amine oxidase [flavin-containing] A[MAOA][antagonist]//Amine oxidase [flavin-containing] B[MAOB][antagonist]//Norepinephrine transporter (NET)[SLC6A2][]//Pro-neuropeptide Y[NPY][inhibitor]//Sodium-dependent dopamine transporter[SLC6A3][inhibitor]//Sodium-dependent serotonin transporter[SLC6A4][inhibitor]	0	1206
DB13926	Cenegermin	approved//investigational	biotech	1	Low-affinity nerve growth factor receptor (NGFR)[NGFR][]	0	1207
DB01025	Amlexanox	approved//investigational//withdrawn	small_molecule	1	Heat shock protein 90 alpha (HSP90A)[HSP90AA1][]	0	1216
DB02754	9-Butyl-8-(3,4,5-Trimethoxybenzyl)-9h-Purin-6-Amine	experimental	small_molecule	1	Heat shock protein 90 alpha (HSP90A)[HSP90AA1][]	0	1216
DB03809	9-Butyl-8-(3-Methoxybenzyl)-9h-Purin-6-Amine	experimental	small_molecule	1	Heat shock protein 90 alpha (HSP90A)[HSP90AA1][]	0	1216
DB03899	9-Butyl-8-(4-Methoxybenzyl)-9h-Purin-6-Amine	experimental	small_molecule	1	Heat shock protein 90 alpha (HSP90A)[HSP90AA1][]	0	1216
DB05134	Tanespimycin	investigational	small_molecule	1	Heat shock protein 90 alpha (HSP90A)[HSP90AA1][]	0	1216	0.78
DB06070	SNX-5422	investigational	small_molecule	1	Heat shock protein 90 alpha (HSP90A)[HSP90AA1][]	0	1216
DB06306	Onalespib	investigational	small_molecule	1	Heat shock protein 90 alpha (HSP90A)[HSP90AA1][]	0	1216
DB07319	6-(3-BROMO-2-NAPHTHYL)-1,3,5-TRIAZINE-2,4-DIAMINE	experimental	small_molecule	1	Heat shock protein 90 alpha (HSP90A)[HSP90AA1][]	0	1216
DB07594	CCT-018159	experimental	small_molecule	1	Heat shock protein 90 alpha (HSP90A)[HSP90AA1][]	0	1216
DB08436	8-BENZO[1,3]DIOXOL-,5-YLMETHYL-9-BUTYL-9H-	experimental	small_molecule	1	Heat shock protein 90 alpha (HSP90A)[HSP90AA1][]	0	1216
DB08443	2-(1H-pyrrol-1-ylcarbonyl)benzene-1,3,5-triol	experimental	small_molecule	1	Heat shock protein 90 alpha (HSP90A)[HSP90AA1][]	0	1216
DB08786	4-(2-methoxyethoxy)-6-methylpyrimidin-2-amine	experimental	small_molecule	1	Heat shock protein 90 alpha (HSP90A)[HSP90AA1][]	0	1216
DB12359	BIIB021	investigational	small_molecule	1	Heat shock protein 90 alpha (HSP90A)[HSP90AA1][]	0	1216
DB12442	Alvespimycin	investigational	small_molecule	1	Heat shock protein HSP 90-alpha[HSP90AA1][inhibitor]	0	1216	0.66
DB13023	IPI-493	investigational	small_molecule	1	Heat shock protein 90 alpha (HSP90A)[HSP90AA1][]	0	1216
DB13174	Rhein	experimental	small_molecule	1	Heat shock protein 90 alpha (HSP90A)[HSP90AA1][]	0	1216
DB01406	Danazol	approved	small_molecule	5	Androgen receptor[AR][agonist]//Estrogen receptor (ESR)[ESR1][]//Gonadotropin-releasing hormone receptor[GNRHR][negative modulator]//Progesterone receptor[PGR][agonist]//Putative gonadotropin-releasing hormone II receptor[GNRHR2][negative modulator]	0	1216	-0.108
DB00361	Vinorelbine	approved//investigational	small_molecule	1	Tubulin beta chain[TUBB][antagonist//inhibitor]	0.00103413	1227.5
DB00541	Vincristine	approved//investigational	small_molecule	1	Tubulin beta chain[TUBB][inhibitor]	0.00310238	1227.5
DB01394	Colchicine	approved	small_molecule	1	Tubulin beta chain[TUBB][inhibitor//binder]	0.0382627	1227.5	0.688
DB11641	Vinflunine	approved//investigational	small_molecule	1	Tubulin beta chain[TUBB][inhibitor]	0	1227.5
DB11731	Depatuxizumab mafodotin	investigational	biotech	1	Tubulin beta chain[TUBB][nucleotide exchange blocker]	0	1227.5
DB04868	Nilotinib	approved//investigational	small_molecule	2	Mcl-1 messenger RNA (MCL-1 mRNA)[MCL1][]//Tyrosine-protein kinase ABL1[ABL1][inhibitor]	0	1227.5
DB14017	H3B-8800	investigational	small_molecule	1	Splicing factor 3B subunit 1[SF3B1][inhibitor]	0	1231
DB09289	Tianeptine	investigational//servier	small_molecule	2	Mu-type opioid receptor[OPRM1][agonist]//Serotonin transporter (SERT)[SLC6A4][]	0	1232
DB00323	Tolcapone	approved//withdrawn	small_molecule	1	Catechol-O-methyl-transferase (COMT)[COMT][]	0	1236.5
DB00494	Entacapone	approved//investigational	small_molecule	1	Catechol-O-methyl-transferase (COMT)[COMT][]	0	1236.5
DB02105	3,5-Dinitrocatechol	experimental	small_molecule	1	Catechol-O-methyl-transferase (COMT)[COMT][]	0	1236.5
DB03336	BIA	experimental	small_molecule	1	Catechol-O-methyl-transferase (COMT)[COMT][]	0	1236.5
DB07462	(3,4-DIHYDROXY-2-NITROPHENYL)(PHENYL)METHANONE	experimental	small_molecule	1	Catechol-O-methyl-transferase (COMT)[COMT][]	0	1236.5
DB08049	7,8-dihydroxy-4-phenyl-2H-chromen-2-one	experimental	small_molecule	1	Catechol-O-methyl-transferase (COMT)[COMT][]	0	1236.5
DB11632	Opicapone	approved//investigational	small_molecule	1	Catechol O-methyltransferase[COMT][antagonist]	0	1236.5
DB14849	Nebicapone	investigational	small_molecule	1	Catechol-O-methyl-transferase (COMT)[COMT][]	0	1236.5
DB01645	Genistein	investigational	small_molecule	1	Estrogen receptor beta (ESR2)[ESR2][]	0	1243	0.265
DB02983	Para-Mercury-Benzenesulfonic Acid	experimental	small_molecule	1	Estrogen receptor beta (ESR2)[ESR2][]	0	1243
DB06832	Prinaberel	investigational	small_molecule	1	Estrogen receptor beta (ESR2)[ESR2][]	0	1243
DB06973	Bisphenol A	experimental	small_molecule	1	Estrogen receptor beta (ESR2)[ESR2][]	0	1243
DB07933	Erteberel	experimental//investigational	small_molecule	1	Estrogen receptor beta (ESR2)[ESR2][]	0	1243
DB01734	3-(Oxalyl-Amino)-Naphthalene-2-Carboxylic Acid	experimental	small_molecule	1	PTPN1 messenger RNA (PTPN1 mRNA)[PTPN1][]	0	1251
DB02420	[[4-(Aminomethyl)Phenyl]Amino]Oxo-Acetic Acid,	experimental	small_molecule	1	PTPN1 messenger RNA (PTPN1 mRNA)[PTPN1][]	0	1251
DB02620	3-(4-{2-[2-(2-bromo-acetylamino)-ethyldisulfanyl]-ethylcarbamoyl}-cyclohexylcarbamoyl)-pyrazine-2-carboxylic acid	experimental	small_molecule	1	PTPN1 messenger RNA (PTPN1 mRNA)[PTPN1][]	0	1251
DB02622	2-(Oxalyl-Amino)-Benzoic Acid	experimental	small_molecule	1	PTPN1 messenger RNA (PTPN1 mRNA)[PTPN1][]	0	1251
DB02662	Novo Nordisk a/S Compound	experimental	small_molecule	1	PTPN1 messenger RNA (PTPN1 mRNA)[PTPN1][]	0	1251
DB02977	PNU177836	experimental	small_molecule	1	PTPN1 messenger RNA (PTPN1 mRNA)[PTPN1][]	0	1251
DB04001	6-(Oxalyl-Amino)-1h-Indole-5-Carboxylic Acid	experimental	small_molecule	1	PTPN1 messenger RNA (PTPN1 mRNA)[PTPN1][]	0	1251
DB04800	1-METHYL-3-PHENYL-1H-PYRAZOL-5-YLSULFAMIC ACID	experimental	small_molecule	1	PTPN1 messenger RNA (PTPN1 mRNA)[PTPN1][]	0	1251
DB06521	Ertiprotafib	investigational	small_molecule	1	PTPN1 messenger RNA (PTPN1 mRNA)[PTPN1][]	0	1251
DB08003	ISOTHIAZOLIDINONE ANALOG	experimental	small_molecule	1	PTPN1 messenger RNA (PTPN1 mRNA)[PTPN1][]	0	1251
DB08371	p-Benzoyl-L-phenylalanine	experimental	small_molecule	1	PTPN1 messenger RNA (PTPN1 mRNA)[PTPN1][]	0	1251
DB00035	Desmopressin	approved	small_molecule	4	Oxytocin receptor (OTR)[OXTR][]//Vasopressin V1a receptor (V1AR)[AVPR1A][]//Vasopressin V1b receptor[AVPR1B][]//Vasopressin V2 receptor (V2R)[AVPR2][]	0	1258.5
DB00107	Oxytocin	approved//vet_approved	biotech	4	Oxytocin receptor (OTR)[OXTR][]//Vasopressin V1a receptor (V1AR)[AVPR1A][]//Vasopressin V1b receptor (V1BR)[AVPR1B][]//Vasopressin V2 receptor (V2R)[AVPR2][]	0	1258.5
DB09059	Atosiban	approved//investigational	small_molecule	4	Oxytocin receptor (OTR)[OXTR][]//Vasopressin V1a receptor (V1AR)[AVPR1A][]//Vasopressin V1b receptor (V1BR)[AVPR1B][]//Vasopressin V2 receptor (V2R)[AVPR2][]	0	1258.5
DB12643	Nelivaptan	investigational	small_molecule	4	Oxytocin receptor (OTR)[OXTR][]//Vasopressin V1a receptor (V1AR)[AVPR1A][]//Vasopressin V1b receptor (V1BR)[AVPR1B][]//Vasopressin V2 receptor (V2R)[AVPR2][]	0	1258.5
DB00100	Coagulation Factor IX (Recombinant)	approved//investigational	biotech	4	Coagulation factor VII[F7][ligand]//Coagulation factor VIII[F8][cofactor]//Coagulation factor X[F10][activator]//Coagulation factor XI[F11][ligand]	0	1261.5
DB13152	Coagulation Factor IX Human	approved	biotech	4	Coagulation factor VII[F7][ligand]//Coagulation factor VIII[F8][cofactor]//Coagulation factor X[F10][activator]//Coagulation factor XI[F11][ligand]	0	1261.5
DB09302	Alirocumab	approved	biotech	1	Proprotein convertase subtilisin/kexin type 9[PCSK9][inhibitor]	0	1263
DB06779	Dalteparin	approved	small_molecule	3	Antithrombin-III[SERPINC1][potentiator]//Tissue factor pathway inhibitor[TFPI][inhibitor]//Vascular endothelial growth factor A[VEGFA][inhibitor]	0	1264
DB06515	Resiniferatoxin	investigational	small_molecule	1	Transient receptor potential cation channel V1 (TRPV1)[TRPV1][]	0	1268.5
DB06774	Capsaicin	approved	small_molecule	1	Transient receptor potential cation channel subfamily V member 1[TRPV1][agonist]	0	1268.5	-0.273
DB09120	Zucapsaicin	approved//investigational	small_molecule	1	Transient receptor potential cation channel subfamily V member 1[TRPV1][agonist//activator]	0	1268.5
DB11131	Capsicum oleoresin	approved	biotech	1	Transient receptor potential cation channel subfamily V member 1[TRPV1][agonist//activator]	0	1268.5
DB11324	Nonivamide	investigational	small_molecule	1	Transient receptor potential cation channel subfamily V member 1[TRPV1][agonist]	0	1268.5
DB11883	SB-705498	investigational	small_molecule	1	Transient receptor potential cation channel V1 (TRPV1)[TRPV1][]	0	1268.5
DB12875	Mavatrep	investigational	small_molecule	1	Transient receptor potential cation channel V1 (TRPV1)[TRPV1][]	0	1268.5
DB15333	AZD-1386	investigational	small_molecule	1	Transient receptor potential cation channel V1 (TRPV1)[TRPV1][]	0	1268.5
DB00067	Vasopressin	approved	small_molecule	3	Vasopressin V1a receptor[AVPR1A][]//Vasopressin V1b receptor[AVPR1B][]//Vasopressin V2 receptor[AVPR2][agonist]	0	1273.5
DB14642	Lypressin	approved	small_molecule	3	Vasopressin V1a receptor[AVPR1A][]//Vasopressin V1b receptor[AVPR1B][]//Vasopressin V2 receptor[AVPR2][]	0	1273.5
DB14568	Ivosidenib	approved//investigational	small_molecule	1	Oxalosuccinate decarboxylase (IDH1)[IDH1][]	0	1275
DB08912	Dabrafenib	approved//investigational	small_molecule	2	RAF proto-oncogene serine/threonine-protein kinase[RAF1][antagonist//inhibitor]//Serine/threonine-protein kinase B-raf (BRAF)[BRAF][]	0	1276
DB14979	Martinostat	investigational	small_molecule	5	Histone deacetylase 1 (HDAC1)[HDAC1][]//Histone deacetylase 5 (HDAC5)[HDAC5][]//Histone deacetylase 7 (HDAC7)[HDAC7][]//Histone deacetylase 8 (HDAC8)[HDAC8][]//Histone deacetylase 9 (HDAC9)[HDAC9][]	0	1277
DB00720	Clodronic acid	approved//investigational//vet_approved	small_molecule	3	ADP/ATP translocase 2[SLC25A5][inhibitor]//ADP/ATP translocase 3[SLC25A6][inhibitor]//Adenine nucleotide translocator 1 (SLC25A4)[SLC25A4][]	0	1278
DB11626	Tasonermin	approved	biotech	1	Tumor necrosis factor receptor superfamily member 1A[TNFRSF1A][agonist]	0	1279.5
DB09517	Sodium ferric gluconate complex	approved	small_molecule	2	Ferritin light chain[FTL][binding]//Hemoglobin subunit beta[HBB][binding]	0	1279.5
DB12328	Cantharidin	approved//investigational	small_molecule	1	Serine/threonine PP1-alpha (PPP1CA)[PPP1CA][]	0	1281	-0.412
DB02517	D-Glutamic Acid	experimental	small_molecule	5	Glutamate receptor AMPA 1 (GRIA1)[GRIA1][]//Glutamate receptor ionotropic NMDA 1 (NMDAR1)[GRIN1][]//Glutamate receptor ionotropic NMDA 2A (NMDAR2A)[GRIN2A][]//Glutamate receptor ionotropic NMDA 2B (NMDAR2B)[GRIN2B][]//Glutamate receptor ionotropic kainate 1 (GRIK1)[GRIK1][]	0	1282.5
DB03759	FG-9041	experimental	small_molecule	5	Glutamate receptor AMPA 1 (GRIA1)[GRIA1][]//Glutamate receptor ionotropic NMDA 1 (NMDAR1)[GRIN1][]//Glutamate receptor ionotropic NMDA 2A (NMDAR2A)[GRIN2A][]//Glutamate receptor ionotropic NMDA 2B (NMDAR2B)[GRIN2B][]//Glutamate receptor ionotropic kainate 1 (GRIK1)[GRIK1][]	0	1282.5
DB01823	Beta-D-Glucopyranose Spirohydantoin	experimental	small_molecule	1	Glycogen phosphorylase muscle form (GP)[PYGM][]	0	1291
DB02320	N-beta-D-glucopyranosylacetamide	experimental	small_molecule	1	Glycogen phosphorylase muscle form (GP)[PYGM][]	0	1291
DB02348	Monofluorophosphate ion	experimental	small_molecule	1	Glycogen phosphorylase muscle form (GP)[PYGM][]	0	1291
DB02471	Nojirimycine Tetrazole	experimental	small_molecule	1	Glycogen phosphorylase muscle form (GP)[PYGM][]	0	1291
DB02604	2-Deoxy-Glucose-6-Phosphate	experimental	small_molecule	1	Glycogen phosphorylase muscle form (GP)[PYGM][]	0	1291
DB02719	C-(1-hydrogyl-beta-D-glucopyranosyl) formamide	experimental	small_molecule	1	Glycogen phosphorylase muscle form (GP)[PYGM][]	0	1291
DB02720	alpha-D-glucopyranosyl-2-carboxylic acid amide	experimental	small_molecule	1	Glycogen phosphorylase muscle form (GP)[PYGM][]	0	1291
DB02843	alpha-D-glucose-1-phosphate	experimental	small_molecule	1	Glycogen phosphorylase muscle form (GP)[PYGM][]	0	1291
DB03218	N-acetyl-N'-beta-D-glucopyranosyl urea	experimental	small_molecule	1	Glycogen phosphorylase muscle form (GP)[PYGM][]	0	1291
DB03657	1-deoxy-1-methoxycarbamido-beta-D-glucopyranose	experimental	small_molecule	1	Glycogen phosphorylase muscle form (GP)[PYGM][]	0	1291
DB04044	4-{2-[(3-Nitrobenzoyl)Amino]Phenoxy}Phthalic Acid	experimental	small_molecule	1	Glycogen phosphorylase muscle form (GP)[PYGM][]	0	1291
DB04195	Heptulose-2-Phosphate	experimental	small_molecule	1	Glycogen phosphorylase muscle form (GP)[PYGM][]	0	1291
DB04295	N-(Benzoylcarbamoyl)-beta-D-glucopyranosylamine	experimental	small_molecule	1	Glycogen phosphorylase muscle form (GP)[PYGM][]	0	1291
DB04522	Dexfosfoserine	experimental	small_molecule	1	Glycogen phosphorylase muscle form (GP)[PYGM][]	0	1291
DB14054	Asiatic acid	experimental	small_molecule	1	Glycogen phosphorylase muscle form (GP)[PYGM][]	0	1291
DB03401	1D-myo-inositol 1,4,5-trisphosphate	experimental	small_molecule	1	Inositol 1,4,5-trisphosphate receptor (ITPR)[ITPR3, ITPR2, ITPR1][]	0	1299
DB13766	Lidoflazine	approved//experimental	small_molecule	2	Solute carrier family 29 member 1 (SLC29A1)[SLC29A1][]//Voltage-gated sodium channel alpha Nav1.3 (SCN3A)[SCN3A][]	0	1300	0.188
DB02209	Pyridoxine phosphate	experimental	small_molecule	1	Ornithine decarboxylase (ODC1)[ODC1][]	0	1302.5
DB02824	N-Pyridoxyl-Glycine-5-Monophosphate	experimental	small_molecule	1	Ornithine decarboxylase (ODC1)[ODC1][]	0	1302.5
DB04263	Geneticin	experimental	small_molecule	1	Ornithine decarboxylase (ODC1)[ODC1][]	0	1302.5
DB06243	Eflornithine	approved//withdrawn	small_molecule	1	Ornithine decarboxylase[ODC1][antagonist//blocker]	0	1302.5
DB13949	Ferric cation	approved	small_molecule	1	Transferrin receptor protein 1[TFRC][agonist]	0	1305.5
DB14520	Tetraferric tricitrate decahydrate	approved	small_molecule	1	Transferrin receptor protein 1[TFRC][]	0	1305.5
DB06217	Vernakalant	approved//investigational	small_molecule	3	Potassium voltage-gated channel subfamily A member 5[KCNA5][blocker]//Potassium voltage-gated channel subfamily D member 3[KCND3][blocker]//Sodium channel protein type 5 subunit alpha[SCN5A][blocker]	0	1307
DB05501	AMD-070	investigational	small_molecule	1	C-X-C chemokine receptor type 4 (CXCR4)[CXCR4][]	0	1311
DB05625	CTCE-9908	investigational	small_molecule	1	C-X-C chemokine receptor type 4 (CXCR4)[CXCR4][]	0	1311
DB05934	CTCE-0214	investigational	small_molecule	1	C-X-C chemokine receptor type 4 (CXCR4)[CXCR4][]	0	1311
DB06809	Plerixafor	approved	small_molecule	1	C-X-C chemokine receptor type 4 (CXCR4)[CXCR4][]	0.00103413	1311
DB12498	Mogamulizumab	approved//investigational	biotech	1	C-X-C chemokine receptor type 4[CXCR4][antagonist]	0	1311
DB15265	USL-311	investigational	small_molecule	1	C-X-C chemokine receptor type 4 (CXCR4)[CXCR4][]	0	1311
DB15370	Balixafortide	investigational	biotech	1	C-X-C chemokine receptor type 4 (CXCR4)[CXCR4][]	0	1311
DB03044	Doramapimod	investigational	small_molecule	1	MAP kinase p38 (MAPK12)[MAPK12][]	0	1315.5
DB07138	Neflamapimod	investigational	small_molecule	1	MAP kinase p38 (MAPK12)[MAPK12][]	0	1315.5
DB03575	Phencyclidine	illicit	small_molecule	4	Glutamate receptor ionotropic NMDA 1 (NMDAR1)[GRIN1][]//Glutamate receptor ionotropic NMDA 2A (NMDAR2A)[GRIN2A][]//Glutamate receptor ionotropic NMDA 2B (NMDAR2B)[GRIN2B][]//Glutamate receptor ionotropic, NMDA 3A[GRIN3A][antagonist]	0	1317
DB04658	(1S,2R,3S,4R,5S)-8-AZABICYCLO[3.2.1]OCTANE-1,2,3,4-TETROL	experimental	small_molecule	1	Alpha-galactosidase A (GLA)[GLA][]	0	1318.5
DB05018	Migalastat	approved//investigational	small_molecule	1	Alpha-galactosidase A (GLA)[GLA][]	0	1318.5
DB00008	Peginterferon alfa-2a	approved//investigational	biotech	2	Interferon alpha/beta receptor 1[IFNAR1][agonist]//Interferon alpha/beta receptor 2[IFNAR2][agonist]	0	1323.5
DB00011	Interferon alfa-n1	approved//investigational	biotech	2	Interferon alpha/beta receptor 1[IFNAR1][agonist]//Interferon alpha/beta receptor 2[IFNAR2][agonist]	0	1323.5
DB00018	Interferon alfa-n3	approved//investigational	biotech	2	Interferon alpha/beta receptor 1[IFNAR1][agonist]//Interferon alpha/beta receptor 2[IFNAR2][agonist]	0	1323.5
DB00022	Peginterferon alfa-2b	approved	biotech	2	Interferon alpha/beta receptor 1[IFNAR1][agonist]//Interferon alpha/beta receptor 2[IFNAR2][agonist]	0	1323.5
DB00034	Interferon alfa-2a, Recombinant	approved//investigational	biotech	2	Interferon alpha/beta receptor 1[IFNAR1][]//Interferon alpha/beta receptor 2[IFNAR2][]	0	1323.5
DB00068	Interferon beta-1b	approved	biotech	2	Interferon alpha/beta receptor 1[IFNAR1][agonist]//Interferon alpha/beta receptor 2 (IFNAR2)[IFNAR2][]	0	1323.5
DB00069	Interferon alfacon-1	approved//investigational	biotech	2	Interferon alpha/beta receptor 1[IFNAR1][binder]//Interferon alpha/beta receptor 2 (IFNAR2)[IFNAR2][]	0	1323.5
DB00105	Interferon alfa-2b	approved	biotech	2	Interferon alpha/beta receptor 1[IFNAR1][binder]//Interferon alpha/beta receptor 2[IFNAR2][binder]	0	1323.5
DB00569	Fondaparinux	approved//investigational	small_molecule	2	Antithrombin-III[SERPINC1][potentiator]//Coagulation factor X[F10][inhibitor]	0	1329.5
DB01109	Heparin	approved//investigational	small_molecule	2	Antithrombin-III[SERPINC1][potentiator]//Coagulation factor X[F10][inhibitor]	0	1329.5
DB01225	Enoxaparin	approved	small_molecule	2	Antithrombin-III[SERPINC1][potentiator]//Coagulation factor X[F10][inhibitor]	0	1329.5
DB09258	Bemiparin	approved//investigational	small_molecule	2	Antithrombin-III (ATIII)[SERPINC1][]//Coagulation factor X[F10][antagonist]	0	1329.5
DB04862	Merimepodib	investigational	small_molecule	3	Epidermal growth factor receptor (EGFR)[EGFR][]//Erbb2 tyrosine kinase receptor (HER2)[ERBB2][]//Inosine-5'-monophosphate dehydrogenase 1 (IMPDH1)[IMPDH1][]	0	1332
DB11752	Bryostatin 1	investigational	small_molecule	1	Protein kinase C epsilon (PRKCE)[PRKCE][]	0	1333
DB06603	Panobinostat	approved//investigational	small_molecule	2	Histone deacetylase[HDAC8, HDAC11, HDAC6, HDAC5, HDAC2, HDAC9, HDAC10, HDAC3, HDAC7, HDAC4][inhibitor]//Histone deacetylase 1 (HDAC1)[HDAC1][]	0	1334
DB04703	Hesperidin	approved//investigational//servier	small_molecule	1	Voltage-gated calcium channel alpha Cav2.2 (CACNA1B)[CACNA1B][]	0	1335.5	-0.13
DB06649	Priralfinamide	investigational	small_molecule	1	Voltage-gated calcium channel alpha Cav2.2 (CACNA1B)[CACNA1B][]	0	1335.5
DB00002	Cetuximab	approved	biotech	1	Epidermal growth factor receptor[EGFR][antagonist]	0.00103413	1344
DB00317	Gefitinib	approved//investigational	small_molecule	1	Epidermal growth factor receptor (EGFR)[EGFR][]	0	1344	0.012
DB01269	Panitumumab	approved//investigational	biotech	1	Epidermal growth factor receptor[EGFR][suppressor]	0	1344
DB05524	Pelitinib	investigational	small_molecule	1	Epidermal growth factor receptor (EGFR)[EGFR][]	0	1344
DB07662	PD-168393	experimental	small_molecule	1	Epidermal growth factor receptor (EGFR)[EGFR][]	0	1344
DB09330	Osimertinib	approved	small_molecule	1	Epidermal growth factor receptor (EGFR)[EGFR][]	0	1344
DB09559	Necitumumab	approved//investigational	biotech	1	Epidermal growth factor receptor[EGFR][antagonist]	0	1344
DB11737	Icotinib	experimental//investigational	small_molecule	1	Epidermal growth factor receptor (EGFR)[EGFR][]	0	1344
DB11907	Rociletinib	investigational	small_molecule	1	Epidermal growth factor receptor (EGFR)[EGFR][]	0	1344
DB11916	Indium In-111	investigational	small_molecule	1	Epidermal growth factor receptor (EGFR)[EGFR][]	0	1344
DB12202	Zalutumumab	investigational	biotech	1	Epidermal growth factor receptor[EGFR][antagonist]	0	1344
DB12966	Falnidamol	investigational	small_molecule	1	Epidermal growth factor receptor (EGFR)[EGFR][]	0	1344
DB13164	Olmutinib	investigational	small_molecule	1	Epidermal growth factor receptor[EGFR][inhibitor]	0	1344
DB15078	Rogaratinib	investigational	small_molecule	1	Epidermal growth factor receptor (EGFR)[EGFR][]	0	1344
DB05015	Belinostat	approved//investigational	small_molecule	1	Histone deacetylase[HDAC11, HDAC3, HDAC9, HDAC7, HDAC1, HDAC2, HDAC4, HDAC6, HDAC10, HDAC5, HDAC8][inhibitor]	0	1344
DB12072	Orantinib	investigational	small_molecule	3	Fibroblast growth factor receptor 1 (FGFR1)[FGFR1][]//Peroxisome proliferator-activated receptor gamma (PPAR-gamma)[PPARG][]//Vascular endothelial growth factor receptor 2 (KDR)[KDR][]	0	1352
DB00514	Dextromethorphan	approved	small_molecule	2	Glutamate receptor ionotropic, NMDA 3A[GRIN3A][antagonist]//Sigma non-opioid intracellular receptor 1[SIGMAR1][agonist]	0	1353	0.118
DB11904	Flumatinib	investigational	small_molecule	1	Tyrosine-protein kinase ABL1 (ABL)[ABL1][]	0	1354
DB13933	Nonacog beta pegol	approved//investigational	biotech	3	Coagulation factor VII[F7][cofactor]//Coagulation factor VIII[F8][cofactor]//Coagulation factor X[F10][agonist]	0	1355
DB00102	Becaplermin	approved//investigational	biotech	1	Platelet-derived growth factor receptor beta[PDGFRB][]	0	1356
DB00949	Felbamate	approved	small_molecule	3	Glutamate receptor ionotropic, NMDA 2A[GRIN2A][antagonist]//Glutamate receptor ionotropic, NMDA 2B[GRIN2B][antagonist]//Glutamate receptor ionotropic, NMDA 3A[GRIN3A][antagonist]	0	1357
DB01382	Glymidine	approved//investigational	small_molecule	2	ATP-sensitive inward rectifier potassium channel 1[KCNJ1][other/unknown]//Inward rectifier potassium channel Kir1.2 (KCNJ10)[KCNJ10][]	0	1358
DB04447	1,4-Dithiothreitol	experimental	small_molecule	2	HMG-CoA reductase (HMGCR)[HMGCR][]//Rotamase B (PPIB)[PPIB][]	0	1359
DB00600	Monobenzone	approved	small_molecule	1	Tyrosinase (TYR)[TYR][]	0	1363.5	-0.576
DB01759	Kojic acid	experimental	small_molecule	1	Tyrosinase (TYR)[TYR][]	0	1363.5
DB03694	N-phenylthiourea	experimental	small_molecule	1	Tyrosinase (TYR)[TYR][]	0	1363.5
DB08754	N-Caffeoyltyramine	experimental	small_molecule	1	Tyrosinase (TYR)[TYR][]	0	1363.5
DB11217	Arbutin	approved	small_molecule	1	Tyrosinase[TYR][inhibitor]	0	1363.5
DB11254	Hexylresorcinol	approved	small_molecule	1	Tyrosinase (TYR)[TYR][]	0	1363.5
DB11666	Buparlisib	investigational	small_molecule	3	PI3-kinase alpha (PIK3CA)[PIK3CA][]//PI3-kinase delta (PIK3CD)[PIK3CD][]//PI3-kinase gamma (PIK3CG)[PIK3CG][]	0	1363.5
DB13051	CH-5132799	investigational	small_molecule	3	PI3-kinase alpha (PIK3CA)[PIK3CA][]//PI3-kinase delta (PIK3CD)[PIK3CD][]//PI3-kinase gamma (PIK3CG)[PIK3CG][]	0	1363.5
DB08896	Regorafenib	approved	small_molecule	18	Angiopoietin-1 receptor[TEK][inhibitor]//Discoidin domain-containing receptor 2[DDR2][inhibitor]//Ephrin type-A receptor 2[EPHA2][inhibitor]//Fibroblast growth factor receptor 1[FGFR1][inhibitor]//Fibroblast growth factor receptor 2[FGFR2][inhibitor]//High affinity nerve growth factor receptor[NTRK1][inhibitor]//Mitogen-activated protein kinase 11[MAPK11][inhibitor]//Platelet-derived growth facto…	0.00206825	1368
DB01282	Carbetocin	approved//investigational	small_molecule	1	Oxytocin receptor[OXTR][agonist]	0	1370
DB11818	Retosiban	investigational	small_molecule	1	Oxytocin receptor (OTR)[OXTR][]	0	1370
DB11934	Epelsiban	investigational	small_molecule	1	Oxytocin receptor (OTR)[OXTR][]	0	1370
DB12108	Taselisib	investigational	small_molecule	2	PI3-kinase alpha (PIK3CA)[PIK3CA][]//PI3-kinase gamma (PIK3CG)[PIK3CG][]	0	1372
DB06589	Pazopanib	approved	small_molecule	6	Mast/stem cell growth factor receptor Kit[KIT][inhibitor]//Platelet-derived growth factor receptor alpha[PDGFRA][inhibitor]//Platelet-derived growth factor receptor beta[PDGFRB][inhibitor]//Vascular endothelial growth factor receptor 1[FLT1][inhibitor]//Vascular endothelial growth factor receptor 2[KDR][inhibitor]//Vascular endothelial growth factor receptor 3[FLT4][]	0	1373
DB13521	Alipogene tiparvovec	approved//investigational	biotech	1	Lipoprotein lipase (LPL)[LPL][]	0	1375.5
DB12742	Amuvatinib	investigational	small_molecule	2	Platelet-derived growth factor receptor alpha (PDGFRA)[PDGFRA][]//Tyrosine-protein kinase Kit (KIT)[KIT][]	0	1375.5
DB14840	Ripretinib	investigational	small_molecule	2	Platelet-derived growth factor receptor alpha (PDGFRA)[PDGFRA][]//Tyrosine-protein kinase Kit (KIT)[KIT][]	0	1375.5
DB15233	Avapritinib	approved//investigational	small_molecule	2	Platelet-derived growth factor receptor alpha (PDGFRA)[PDGFRA][]//Tyrosine-protein kinase Kit (KIT)[KIT][]	0	1375.5
DB06241	Clenoliximab	investigational	biotech	1	T-cell surface glycoprotein CD4 (CD4)[CD4][]	0	1378
DB11741	Famitinib	investigational	small_molecule	5	Fms-like tyrosine kinase 3 (FLT-3)[FLT3][]//Platelet-derived growth factor receptor alpha (PDGFRA)[PDGFRA][]//Platelet-derived growth factor receptor beta (PDGFRB)[PDGFRB][]//Tyrosine-protein kinase Kit (KIT)[KIT][]//Vascular endothelial growth factor receptor 2 (KDR)[KDR][]	0	1379
DB13994	AZD-7325	investigational	small_molecule	2	Gamma-aminobutyric acid receptor subunit alpha-2[GABRA2][positive allosteric modulator]//Gamma-aminobutyric acid receptor subunit alpha-3[GABRA3][positive allosteric modulator]	0	1380
DB03085	Glycolic acid	approved//investigational	small_molecule	1	Glucose-6-phosphate dehydrogenase (G6PD)[G6PD][]	0	1381.5
DB00626	Bacitracin	approved//vet_approved	small_molecule	1	Insulin-degrading enzyme (IDE)[IDE][]	0	1381.5	-0.092
DB03777	Bisindolylmaleimide I	experimental	small_molecule	5	G2/mitotic-specific cyclin B1 (CCNB1)[CCNB1][]//LCK tyrosine protein kinase (LCK)[LCK][]//MAP kinase p38 (MAPK12)[MAPK12][]//Protein kinase C gamma (PRKCG)[PRKCG][]//Rho-associated protein kinase 1 (ROCK1)[ROCK1][]	0	1383
DB12483	Copanlisib	approved//investigational	small_molecule	3	PI3-kinase gamma (PIK3CG)[PIK3CG][]//Phosphatidylinositol 4,5-bisphosphate 3-kinase catalytic subunit alpha isoform[PIK3CA][inhibitor]//Phosphatidylinositol 4,5-bisphosphate 3-kinase catalytic subunit delta isoform[PIK3CD][inhibitor]	0	1384
DB00056	Gemtuzumab ozogamicin	approved//investigational	biotech	1	Myeloid cell surface antigen CD33[CD33][antibody]	0	1385
DB08009	SU-11652	experimental	small_molecule	3	Platelet-derived growth factor receptor alpha (PDGFRA)[PDGFRA][]//Platelet-derived growth factor receptor beta (PDGFRB)[PDGFRB][]//Vascular endothelial growth factor receptor 2 (KDR)[KDR][]	0	1386
DB00293	Raltitrexed	approved//investigational	small_molecule	1	Thymidylate synthase messenger RNA (TYMS mRNA)[TYMS][]	0	1389
DB00322	Floxuridine	approved	small_molecule	1	Thymidylate synthase[TYMS][]	0	1389
DB00432	Trifluridine	approved//investigational//servier	small_molecule	1	Thymidylate synthase[TYMS][inhibitor]	0	1389	0.215
DB01101	Capecitabine	approved//investigational	small_molecule	1	Thymidylate synthase[TYMS][inhibitor]	0.00206825	1389
DB09256	Tegafur	approved//investigational	small_molecule	1	Thymidylate synthase[TYMS][inhibitor]	0	1389
DB00496	Darifenacin	approved//investigational	small_molecule	1	Muscarinic acetylcholine receptor M3[CHRM3][antagonist]	0	1394
DB01409	Tiotropium	approved	small_molecule	1	Muscarinic acetylcholine receptor M3 (CHRM3)[CHRM3][]	0.00206825	1394
DB01591	Solifenacin	approved	small_molecule	1	Muscarinic acetylcholine receptor M3 (CHRM3)[CHRM3][]	0	1394
DB01625	Isopropamide	approved//vet_approved	small_molecule	1	Muscarinic acetylcholine receptor M3[CHRM3][antagonist]	0	1394
DB13793	Vinburnine	experimental	small_molecule	1	Muscarinic acetylcholine receptor M3 (CHRM3)[CHRM3][]	0	1394	-0.316
DB06763	Saralasin	investigational	small_molecule	2	Angiotensin II receptor type-1 (AGTR1)[AGTR1][]//Angiotensin II receptor type-2 (AGTR2)[AGTR2][]	0	1397.5
DB11842	Angiotensin II	approved//investigational	small_molecule	2	Angiotensin II receptor type-1 (AGTR1)[AGTR1][]//Angiotensin II receptor type-2 (AGTR2)[AGTR2][]	0.0765253	1397.5
DB08820	Ivacaftor	approved	small_molecule	1	Cystic fibrosis transmembrane conductance regulator[CFTR][potentiator]	0	1401
DB09280	Lumacaftor	approved	small_molecule	1	Cystic fibrosis transmembrane conductance regulator[CFTR][modulator]	0	1401
DB11712	Tezacaftor	approved//investigational	small_molecule	1	Cystic fibrosis transmembrane conductance regulator[CFTR][activator]	0	1401
DB15444	Elexacaftor	approved//investigational	small_molecule	1	Cystic fibrosis transmembrane conductance regulator[CFTR][modulator]	0	1401
DB08900	Teduglutide	approved	biotech	1	Glucagon-like peptide 2 receptor[GLP2R][agonist]	0	1401
DB00055	Drotrecogin alfa	approved//investigational//withdrawn	biotech	2	Coagulation factor V[F5][multitarget]//Coagulation factor VIII[F8][multitarget]	0	1404.5
DB11312	Protein C	approved	biotech	2	Coagulation factor V[F5][inactivator]//Coagulation factor VIII[F8][inactivator]	0	1404.5
DB12267	Brigatinib	approved//investigational	small_molecule	2	ALK tyrosine kinase receptor (ALK)[ALK][]//Epidermal growth factor receptor[EGFR][inhibitor]	0	1406
DB14502	Sodium phosphate, dibasic	approved	small_molecule	1	Carbonic anhydrase IV (CA-IV)[CA4][]	0	1407
DB12325	Idasanutlin	investigational	small_molecule	1	Erbb4 tyrosine kinase receptor (Erbb-4)[ERBB4][]	0	1408.5
DB12744	CGI-1842	investigational	small_molecule	1	Erbb4 tyrosine kinase receptor (Erbb-4)[ERBB4][]	0	1408.5
DB00652	Pentazocine	approved//vet_approved	small_molecule	3	Kappa-type opioid receptor[OPRK1][agonist]//Mu-type opioid receptor[OPRM1][antagonist]//Sigma non-opioid intracellular receptor 1[SIGMAR1][agonist]	0	1410
DB08818	Hyaluronic acid	approved//vet_approved	small_molecule	3	CD44 antigen[CD44][]//Hyaluronan mediated motility receptor[HMMR][]//Intercellular adhesion molecule 1[ICAM1][]	0	1411
DB00024	Thyrotropin alfa	approved//vet_approved	biotech	1	Thyrotropin receptor[TSHR][agonist]	0	1412
DB00075	Muromonab	approved//investigational	biotech	4	T-cell surface glycoprotein CD3 delta chain[CD3D][]//T-cell surface glycoprotein CD3 epsilon chain[CD3E][binder]//T-cell surface glycoprotein CD3 gamma chain[CD3G][]//T-cell surface glycoprotein CD3 zeta chain[CD247][]	0	1413
DB14896	Selitrectinib	investigational	small_molecule	1	Tropomyosin-related kinase A (TrkA)[NTRK1][]	0	1414
DB12240	Polatuzumab vedotin	approved//investigational	biotech	1	B-cell antigen receptor complex-associated protein beta chain[CD79B][]	0	1415
DB12010	Fostamatinib	approved//investigational	small_molecule	1	Tyrosine-protein kinase SYK[SYK][inhibitor]	0	1417
DB12121	Entospletinib	investigational	small_molecule	1	Tyrosine-protein kinase SYK (SYK)[SYK][]	0	1417
DB14770	Lanraplenib	investigational	small_molecule	1	Tyrosine-protein kinase SYK (SYK)[SYK][]	0	1417
DB01678	RU84687	experimental	small_molecule	1	Proto-oncogene c-Src (SRC)[SRC][]	0	1432.5
DB01830	AP-22408	experimental	small_molecule	1	Proto-oncogene c-Src (SRC)[SRC][]	0	1432.5
DB01866	RU79256	experimental	small_molecule	1	Proto-oncogene c-Src (SRC)[SRC][]	0	1432.5
DB01893	N6-Benzyl Adenosine-5'-Diphosphate	experimental	small_molecule	1	Proto-oncogene c-Src (SRC)[SRC][]	0	1432.5
DB01908	RU85493	experimental	small_molecule	1	Proto-oncogene c-Src (SRC)[SRC][]	0	1432.5
DB01947	RU78262	experimental	small_molecule	1	Proto-oncogene c-Src (SRC)[SRC][]	0	1432.5
DB02336	RU83876	experimental	small_molecule	1	Proto-oncogene c-Src (SRC)[SRC][]	0	1432.5
DB02432	RU90395	experimental	small_molecule	1	Proto-oncogene c-Src (SRC)[SRC][]	0	1432.5
DB02762	RU79072	experimental	small_molecule	1	Proto-oncogene c-Src (SRC)[SRC][]	0	1432.5
DB02908	RU78783	experimental	small_molecule	1	Proto-oncogene c-Src (SRC)[SRC][]	0	1432.5
DB03078	PASBN	experimental	small_molecule	1	Proto-oncogene c-Src (SRC)[SRC][]	0	1432.5
DB03104	2-[4-[(Z)-2-Acetamido-3-oxo-3-[[(3S)-2-oxo-1-[(4-phenylphenyl)methyl]azepan-3-yl]amino]prop-1-enyl]-2-formylphenyl]acetic acid	experimental	small_molecule	1	Proto-oncogene c-Src (SRC)[SRC][]	0	1432.5
DB03114	PAS219	experimental	small_molecule	1	Proto-oncogene c-Src (SRC)[SRC][]	0	1432.5
DB03217	DPI59	experimental	small_molecule	1	Proto-oncogene c-Src (SRC)[SRC][]	0	1432.5
DB03268	RU82197	experimental	small_molecule	1	Proto-oncogene c-Src (SRC)[SRC][]	0	1432.5
DB03298	Phenylphosphate	experimental	small_molecule	1	Proto-oncogene c-Src (SRC)[SRC][]	0	1432.5
DB03306	RU78300	experimental	small_molecule	1	Proto-oncogene c-Src (SRC)[SRC][]	0	1432.5
DB03525	RU79073	experimental	small_molecule	1	Proto-oncogene c-Src (SRC)[SRC][]	0	1432.5
DB03591	RU82209	experimental	small_molecule	1	Proto-oncogene c-Src (SRC)[SRC][]	0	1432.5
DB03628	ISO24	experimental	small_molecule	1	Proto-oncogene c-Src (SRC)[SRC][]	0	1432.5
DB03712	RU85053	experimental	small_molecule	1	Proto-oncogene c-Src (SRC)[SRC][]	0	1432.5
DB03828	RU78299	experimental	small_molecule	1	Proto-oncogene c-Src (SRC)[SRC][]	0	1432.5
DB04080	RU78191	experimental	small_molecule	1	Proto-oncogene c-Src (SRC)[SRC][]	0	1432.5
DB04495	Paratoulene phosphate	experimental	small_molecule	1	Proto-oncogene c-Src (SRC)[SRC][]	0	1432.5
DB08192	2-(4-CARCOXY-5-ISOPROPYLTHIAZOLYL)BENZOPIPERIDINE	experimental	small_molecule	1	Proto-oncogene c-Src (SRC)[SRC][]	0	1432.5
DB08454	N-(5-METHYL-1H-PYRAZOL-3-YL)-2-PHENYLQUINAZOLIN-4-AMINE	experimental	small_molecule	1	Proto-oncogene c-Src (SRC)[SRC][]	0	1432.5
DB11526	Masitinib	investigational//vet_approved	small_molecule	1	Proto-oncogene c-Src (SRC)[SRC][]	0	1432.5
DB11885	Anlotinib	investigational	small_molecule	1	Proto-oncogene c-Src (SRC)[SRC][]	0	1432.5
DB08880	Teriflunomide	approved	small_molecule	2	Dihydroorotate dehydrogenase (DHODH)[DHODH][]//HMG-CoA reductase (HMGCR)[HMGCR][]	0	1447
DB09078	Lenvatinib	approved//investigational	small_molecule	10	Fibroblast growth factor receptor 1[FGFR1][inhibitor]//Fibroblast growth factor receptor 2[FGFR2][inhibitor]//Fibroblast growth factor receptor 3[FGFR3][inhibitor]//Fibroblast growth factor receptor 4[FGFR4][inhibitor]//Mast/stem cell growth factor receptor Kit[KIT][inhibitor]//Platelet-derived growth factor receptor alpha[PDGFRA][inhibitor]//Proto-oncogene tyrosine-protein kinase receptor Ret[RE…	0.00206825	1448
DB03316	1,4-Dioxane	experimental	small_molecule	1	B-cell-activating factor (TNFSF13B)[TNFSF13B][]	0	1449.5
DB08879	Belimumab	approved	biotech	1	Tumor necrosis factor ligand superfamily member 13B[TNFSF13B][neutralizer]	0.00103413	1449.5
DB05084	Abaloparatide	approved//investigational	biotech	1	Parathyroid hormone/parathyroid hormone-related peptide receptor[PTH1R][ligand]	0	1451.5
DB14946	PCO-371	investigational	small_molecule	1	Parathyroid hormone 1 receptor (PTH1R)[PTH1R][]	0	1451.5
DB01586	Ursodeoxycholic acid	approved//investigational	small_molecule	3	Aldo-keto reductase family 1 member C2[AKR1C2][inducer]//Biliverdin reductase A (BLVRA)[BLVRA][]//Solute carrier family 23 member 2 (SLC23A2)[SLC23A2][]	0	1453	-0.088
DB11851	Bafetinib	investigational	small_molecule	1	Fusion protein Bcr-Abl (Bcr-Abl)[BCR, ABL1][]	0	1455
DB12323	Radotinib	investigational	small_molecule	1	Fusion protein Bcr-Abl (Bcr-Abl)[BCR, ABL1][]	0	1455
DB13005	Rebastinib	investigational	small_molecule	1	Fusion protein Bcr-Abl (Bcr-Abl)[BCR, ABL1][]	0	1455
DB09241	Methylene blue	approved//investigational	small_molecule	2	Guanylate cyclase soluble subunit alpha-2[GUCY1A2][inhibitor]//Nitric oxide synthase, brain[NOS1][inhibitor]	0	1457
DB00495	Zidovudine	approved	small_molecule	1	Fms-like tyrosine kinase 3 (FLT-3)[FLT3][]	0	1460	0.01
DB05465	Tandutinib	investigational	small_molecule	1	Fms-like tyrosine kinase 3 (FLT-3)[FLT3][]	0	1460
DB06469	Lestaurtinib	investigational	small_molecule	1	Fms-like tyrosine kinase 3 (FLT-3)[FLT3][]	0	1460
DB12746	AKN-028	investigational	small_molecule	1	Fms-like tyrosine kinase 3 (FLT-3)[FLT3][]	0	1460
DB12874	Quizartinib	investigational	small_molecule	1	Fms-like tyrosine kinase 3 (FLT-3)[FLT3][]	0	1460
DB09103	Ancestim	approved//investigational//withdrawn	biotech	1	Mast/stem cell growth factor receptor Kit[KIT][agonist]	0	1463
DB01915	S-Hydroxycysteine	experimental	small_molecule	2	PTPN1 messenger RNA (PTPN1 mRNA)[PTPN1][]//Proto-oncogene c-Src (SRC)[SRC][]	0	1464
DB00736	Esomeprazole	approved//investigational	small_molecule	1	Gastric H(+)/K(+) ATPase (Proton pump)[ATP4A, ATP4B][]	0	1465
DB00295	Morphine	approved//investigational	small_molecule	3	Delta-type opioid receptor[OPRD1][agonist]//Kappa-type opioid receptor[OPRK1][agonist]//Opioid receptor mu (MOP)[OPRM1][]	0	1476
DB00318	Codeine	approved//illicit	small_molecule	3	Delta-type opioid receptor[OPRD1][agonist]//Kappa-type opioid receptor[OPRK1][agonist]//Mu-type opioid receptor[OPRM1][agonist]	0	1476
DB00327	Hydromorphone	approved//illicit	small_molecule	3	Delta-type opioid receptor[OPRD1][partial agonist]//Kappa-type opioid receptor[OPRK1][agonist]//Mu-type opioid receptor[OPRM1][agonist]	0.00103413	1476
DB00497	Oxycodone	approved//illicit//investigational	small_molecule	3	Delta-type opioid receptor[OPRD1][agonist]//Kappa-type opioid receptor[OPRK1][agonist]//Mu-type opioid receptor[OPRM1][agonist]	0.00103413	1476
DB00647	Dextropropoxyphene	approved//illicit//investigational//withdrawn	small_molecule	3	Delta-type opioid receptor[OPRD1][agonist]//Kappa-type opioid receptor[OPRK1][antagonist]//Mu-type opioid receptor[OPRM1][agonist]	0	1476
DB00704	Naltrexone	approved//investigational//vet_approved	small_molecule	3	Delta-type opioid receptor[OPRD1][antagonist]//Kappa-type opioid receptor[OPRK1][antagonist]//Mu-type opioid receptor[OPRM1][antagonist]	0	1476	-0.33
DB00844	Nalbuphine	approved	small_molecule	3	Delta-type opioid receptor[OPRD1][antagonist]//Kappa-type opioid receptor[OPRK1][agonist]//Mu-type opioid receptor[OPRM1][antagonist]	0	1476	0.192
DB01183	Naloxone	approved//vet_approved	small_molecule	3	Delta-type opioid receptor[OPRD1][antagonist]//Kappa-type opioid receptor[OPRK1][antagonist]//Opioid receptor mu (MOP)[OPRM1][]	0	1476	-0.16
DB01439	3-Methylthiofentanyl	experimental//illicit	small_molecule	3	Delta-type opioid receptor[OPRD1][agonist]//Kappa-type opioid receptor[OPRK1][agonist]//Opioid receptor mu (MOP)[OPRM1][]	0	1476
DB01462	Etonitazene	experimental//illicit	small_molecule	3	Opioid receptor delta (OPRD1)[OPRD1][]//Opioid receptor kappa (OPRK1)[OPRK1][]//Opioid receptor mu (MOP)[OPRM1][]	0	1476
DB01497	Etorphine	illicit//vet_approved	small_molecule	3	Delta-type opioid receptor[OPRD1][agonist]//Kappa-type opioid receptor[OPRK1][agonist]//Mu-type opioid receptor[OPRM1][agonist]	0	1476
DB01535	Carfentanil	illicit//investigational//vet_approved	small_molecule	3	Opioid receptor delta (OPRD1)[OPRD1][]//Opioid receptor kappa (OPRK1)[OPRK1][]//Opioid receptor mu (MOP)[OPRM1][]	0	1476
DB01548	Diprenorphine	illicit//vet_approved	small_molecule	3	Opioid receptor delta (OPRD1)[OPRD1][]//Opioid receptor kappa (OPRK1)[OPRK1][]//Opioid receptor mu (MOP)[OPRM1][]	0	1476
DB01571	3-Methylfentanyl	illicit	small_molecule	3	Opioid receptor delta (OPRD1)[OPRD1][]//Opioid receptor kappa (OPRK1)[OPRK1][]//Opioid receptor mu (MOP)[OPRM1][]	0	1476
DB06230	Nalmefene	approved//investigational//withdrawn	small_molecule	3	Delta-type opioid receptor[OPRD1][antagonist]//Kappa-type opioid receptor[OPRK1][partial agonist]//Mu-type opioid receptor[OPRM1][antagonist]	0	1476
DB06738	Ketobemidone	investigational	small_molecule	3	Delta-type opioid receptor[OPRD1][agonist]//Kappa-type opioid receptor[OPRK1][agonist]//Mu-type opioid receptor[OPRM1][agonist]	0	1476
DB08861	DPDPE	experimental	small_molecule	3	Opioid receptor delta (OPRD1)[OPRD1][]//Opioid receptor kappa (OPRK1)[OPRK1][]//Opioid receptor mu (MOP)[OPRM1][]	0	1476
DB09272	Eluxadoline	approved//investigational	small_molecule	3	Delta-type opioid receptor[OPRD1][antagonist]//Kappa-type opioid receptor[OPRK1][agonist]//Mu-type opioid receptor[OPRM1][agonist]	0	1476
DB11130	Opium	approved//illicit	small_molecule	3	Delta-type opioid receptor[OPRD1][agonist]//Kappa-type opioid receptor[OPRK1][agonist]//Mu-type opioid receptor[OPRM1][agonist]	0	1476
DB11691	Naldemedine	approved//investigational	small_molecule	3	Delta-type opioid receptor[OPRD1][antagonist]//Kappa-type opioid receptor[OPRK1][antagonist]//Mu-type opioid receptor[OPRM1][antagonist]	0	1476
DB12327	Salvinorin A	investigational	small_molecule	3	Opioid receptor delta (OPRD1)[OPRD1][]//Opioid receptor kappa (OPRK1)[OPRK1][]//Opioid receptor mu (MOP)[OPRM1][]	0	1476
DB00213	Pantoprazole	approved	small_molecule	1	Gastric H(+)/K(+) ATPase (Proton pump)[ATP4B, ATP4A][]	0	1488
DB00338	Omeprazole	approved//investigational//vet_approved	small_molecule	2	Gastric H(+)/K(+) ATPase (Proton pump)[ATP4B][]//Potassium-transporting ATPase alpha chain 1[ATP4A][inhibitor]	0.0258532	1488
DB05351	Dexlansoprazole	approved//investigational	small_molecule	2	Gastric H(+)/K(+) ATPase (Proton pump)[ATP4B][]//Gastric H(+)/K(+) ATPase alpha (ATP4A)[ATP4A][]	0	1488
DB07159	Tamatinib	experimental//investigational	small_molecule	2	Proto-oncogene c-Ret (RET)[RET][]//Tyrosine-protein kinase SYK (SYK)[SYK][]	0	1490
DB00619	Imatinib	approved	small_molecule	3	Fusion protein Bcr-Abl (Bcr-Abl)[ABL1, BCR][]//Mast/stem cell growth factor receptor Kit[KIT][antagonist//multitarget]//Mcl-1 messenger RNA (MCL-1 mRNA)[MCL1][]	0.00103413	1491	0.258
DB00042	Botulinum Toxin Type B	approved//investigational	biotech	3	Synaptotagmin-2[SYT2][]//Vesicle-associated membrane protein 1[VAMP1][binder]//Vesicle-associated membrane protein 2[VAMP2][binder]	0	1492
DB11805	Saracatinib	investigational	small_molecule	2	Proto-oncogene c-Src (SRC)[SRC][]//Tyrosine-protein kinase ABL1 (ABL)[ABL1][]	0	1493.5
DB09079	Nintedanib	approved	small_molecule	8	Fibroblast growth factor receptor 1[FGFR1][inhibitor]//Fibroblast growth factor receptor 2[FGFR2][inhibitor]//Fibroblast growth factor receptor 3[FGFR3][inhibitor]//Platelet-derived growth factor receptor alpha[PDGFRA][inhibitor]//Platelet-derived growth factor receptor beta[PDGFRB][inhibitor]//Vascular endothelial growth factor receptor 1[FLT1][inhibitor]//Vascular endothelial growth factor rece…	0.0279214	1493.5
DB00877	Sirolimus	approved//investigational	small_molecule	3	Fibroblast growth factor 2[FGF2][other/unknown]//Peptidyl-prolyl cis-trans isomerase FKBP1A[FKBP1A][other]//Serine/threonine-protein kinase mTOR (mTOR)[MTOR][]	0.0279214	1495	0.428
DB02347	2-Amino-3-(5-Tert-Butyl-3-(Phosphonomethoxy)-4-Isoxazolyl)Propionic Acid	experimental	small_molecule	1	Glutamate receptor ionotropic kainate 1 (GRIK1)[GRIK1][]	0	1498.5
DB02818	Iodo-Willardiine	experimental	small_molecule	1	Glutamate receptor ionotropic kainate 1 (GRIK1)[GRIK1][]	0	1498.5
DB02852	Domoic Acid	experimental	small_molecule	1	Glutamate receptor ionotropic kainate 1 (GRIK1)[GRIK1][]	0	1498.5
DB03425	2s,4r-4-Methylglutamate	experimental	small_molecule	1	Glutamate receptor ionotropic kainate 1 (GRIK1)[GRIK1][]	0	1498.5
DB04152	2-Amino-3-(3-Hydroxy-7,8-Dihydro-6h-Cyclohepta[D]-4-Isoxazolyl)Propionic Acid	experimental	small_molecule	1	Glutamate receptor ionotropic kainate 1 (GRIK1)[GRIK1][]	0	1498.5
DB06354	Tezampanel	investigational	small_molecule	1	Glutamate receptor ionotropic kainate 1 (GRIK1)[GRIK1][]	0	1498.5
DB06073	CTS-21166	investigational	small_molecule	1	Beta-secretase 1[BACE1][inhibitor]	0	1502.5
DB12285	Verubecestat	investigational	small_molecule	1	Beta-secretase 1[BACE1][inhibitor]	0	1502.5
DB00179	Masoprocol	approved//investigational	small_molecule	2	Arachidonate 5-lipoxygenase[ALOX5][inhibitor]//Epidermal growth factor receptor (EGFR)[EGFR][]	0	1510	0.258
DB00177	Valsartan	approved//investigational	small_molecule	1	Type-1 angiotensin II receptor[AGTR1][antagonist]	0.0382627	1510
DB00275	Olmesartan	approved//investigational	small_molecule	1	Type-1 angiotensin II receptor[AGTR1][antagonist]	0.0237849	1510
DB00678	Losartan	approved	small_molecule	1	Angiotensin II receptor type-1 (AGTR1)[AGTR1][]	0.0775595	1510
DB00796	Candesartan cilexetil	approved	small_molecule	1	Type-1 angiotensin II receptor[AGTR1][antagonist]	0	1510
DB00876	Eprosartan	approved	small_molecule	1	Type-1 angiotensin II receptor[AGTR1][antagonist]	0.0237849	1510
DB01029	Irbesartan	approved//investigational	small_molecule	1	Angiotensin II receptor type-1 (AGTR1)[AGTR1][]	0.0237849	1510
DB01342	Forasartan	experimental	small_molecule	1	Type-1 angiotensin II receptor[AGTR1][antagonist]	0	1510
DB01347	Saprisartan	experimental	small_molecule	1	Angiotensin II receptor type-1 (AGTR1)[AGTR1][]	0	1510
DB01349	Tasosartan	experimental	small_molecule	1	Type-1 angiotensin II receptor[AGTR1][antagonist]	0	1510
DB08822	Azilsartan medoxomil	approved//investigational	small_molecule	1	Type-1 angiotensin II receptor[AGTR1][antagonist]	0	1510
DB09279	Fimasartan	investigational	small_molecule	1	Type-1 angiotensin II receptor[AGTR1][antagonist]	0	1510
DB13919	Candesartan	experimental	small_molecule	1	Type-1 angiotensin II receptor[AGTR1][antagonist]	0.0237849	1510
DB00611	Butorphanol	approved//illicit//vet_approved	small_molecule	3	Kappa-type opioid receptor[OPRK1][agonist]//Mu-type opioid receptor[OPRM1][partial antagonist]//Opioid receptor delta (OPRD1)[OPRD1][]	0	1519
DB00836	Loperamide	approved	small_molecule	3	Kappa-type opioid receptor[OPRK1][agonist]//Mu-type opioid receptor[OPRM1][agonist]//Opioid receptor delta (OPRD1)[OPRD1][]	0	1519	-0.419
DB05552	TG100-115	investigational	small_molecule	2	Phosphatidylinositol 4,5-bisphosphate 3-kinase catalytic subunit delta isoform[PIK3CD][inhibitor]//Phosphatidylinositol 4,5-bisphosphate 3-kinase catalytic subunit gamma isoform[PIK3CG][inhibitor]	0	1519
DB08059	Wortmannin	experimental	small_molecule	2	PI3-kinase delta (PIK3CD)[PIK3CD][]//PI3-kinase gamma (PIK3CG)[PIK3CG][]	0	1519	0.128
DB11952	Duvelisib	approved//investigational	small_molecule	2	Phosphatidylinositol 4,5-bisphosphate 3-kinase catalytic subunit delta isoform[PIK3CD][inhibitor]//Phosphatidylinositol 4,5-bisphosphate 3-kinase catalytic subunit gamma isoform[PIK3CG][inhibitor]	0	1519
DB05038	Anatibant	investigational	small_molecule	1	B2 bradykinin receptor (BDKRB2)[BDKRB2][]	0	1523.5
DB06196	Icatibant	approved//investigational	small_molecule	1	B2 bradykinin receptor[BDKRB2][antagonist]	0	1523.5
DB06549	Labradimil	investigational	small_molecule	1	B2 bradykinin receptor (BDKRB2)[BDKRB2][]	0	1523.5
DB12126	Bradykinin	investigational	small_molecule	1	B2 bradykinin receptor (BDKRB2)[BDKRB2][]	0	1523.5
DB11832	Crenolanib	investigational	small_molecule	2	Platelet-derived growth factor receptor alpha (PDGFRA)[PDGFRA][]//Proto-oncogene c-Src (SRC)[SRC][]	0	1526
DB06626	Axitinib	approved//investigational	small_molecule	5	ABL T315I mutant (ABL T315I)[ABL1][]//Fusion protein Bcr-Abl T315I mutant (Bcr-Abl T315I)[BCR][]//Vascular endothelial growth factor receptor 1[FLT1][inhibitor]//Vascular endothelial growth factor receptor 2 (KDR)[KDR][]//Vascular endothelial growth factor receptor 3[FLT4][inhibitor]	0	1527
DB00072	Trastuzumab	approved//investigational	biotech	1	Receptor tyrosine-protein kinase erbB-2[ERBB2][antibody]	0	1530
DB05773	Trastuzumab emtansine	approved//investigational	biotech	1	Receptor tyrosine-protein kinase erbB-2[ERBB2][antibody]	0	1530
DB06366	Pertuzumab	approved	biotech	1	Receptor tyrosine-protein kinase erbB-2[ERBB2][antibody]	0	1530
DB12183	Sapitinib	investigational	small_molecule	1	Erbb2 tyrosine kinase receptor (HER2)[ERBB2][]	0	1530
DB12302	CP-724714	investigational	small_molecule	1	Erbb2 tyrosine kinase receptor (HER2)[ERBB2][]	0	1530
DB13093	TAK-593	investigational	small_molecule	2	Platelet-derived growth factor receptor beta (PDGFRB)[PDGFRB][]//Vascular endothelial growth factor receptor 2 (KDR)[KDR][]	0	1533
DB08872	Gabapentin enacarbil	approved//investigational	small_molecule	1	Sodium-dependent multivitamin transporter (SLC5A6)[SLC5A6][]	0	1534
DB08039	(3Z)-N,N-DIMETHYL-2-OXO-3-(4,5,6,7-TETRAHYDRO-1H-INDOL-2-YLMETHYLIDENE)-2,3-DIHYDRO-1H-INDOLE-5-SULFONAMIDE	experimental	small_molecule	2	LCK tyrosine protein kinase (LCK)[LCK][]//Proto-oncogene c-Src (SRC)[SRC][]	0	1535
DB00095	Efalizumab	approved//investigational	biotech	1	Integrin alpha-L[ITGAL][antibody]	0	1536.5
DB03932	LFA703	experimental	small_molecule	1	Integrin alpha-L (ITGAL)[ITGAL][]	0	1536.5
DB01565	Dihydromorphine	experimental//illicit	small_molecule	3	Mu-type opioid receptor[OPRM1][agonist]//Opioid receptor delta (OPRD1)[OPRD1][]//Opioid receptor kappa (OPRK1)[OPRK1][]	0	1538
DB05838	OPC-51803	investigational	small_molecule	1	Vasopressin V2 receptor (V2R)[AVPR2][]	0	1541
DB06212	Tolvaptan	approved	small_molecule	1	Vasopressin V2 receptor[AVPR2][antagonist]	0	1541
DB06666	Lixivaptan	investigational	small_molecule	1	Vasopressin V2 receptor (V2R)[AVPR2][]	0	1541
DB11734	Fedovapagon	investigational	small_molecule	1	Vasopressin V2 receptor (V2R)[AVPR2][]	0	1541
DB14923	Satavaptan	investigational	small_molecule	1	Vasopressin V2 receptor (V2R)[AVPR2][]	0	1541
DB09568	Omega-3-carboxylic acids	approved//investigational	small_molecule	6	3-hydroxyacyl-CoA dehydrogenase type-2[HSD17B10][potentiator]//Diacylglycerol O-acyltransferase 2[DGAT2][antagonist]//Elongation of very long chain fatty acids protein 4[ELOVL4][potentiator]//Enoyl-CoA hydratase, mitochondrial[ECHS1][potentiator]//Hydroxyacyl-coenzyme A dehydrogenase, mitochondrial[HADH][potentiator]//Lipoprotein lipase[LPL][stimulator]	0	1544
DB05944	Varlitinib	investigational	small_molecule	2	Epidermal growth factor receptor (EGFR)[EGFR][]//Erbb2 tyrosine kinase receptor (HER2)[ERBB2][]	0	1547
DB12114	Poziotinib	investigational	small_molecule	2	Epidermal growth factor receptor (EGFR)[EGFR][]//Erbb2 tyrosine kinase receptor (HER2)[ERBB2][]	0	1547
DB12174	CUDC-101	investigational	small_molecule	2	Epidermal growth factor receptor (EGFR)[EGFR][]//Erbb2 tyrosine kinase receptor (HER2)[ERBB2][]	0	1547
DB12318	BMS-599626	investigational	small_molecule	2	Epidermal growth factor receptor (EGFR)[EGFR][]//Erbb2 tyrosine kinase receptor (HER2)[ERBB2][]	0	1547
DB12682	Mubritinib	investigational	small_molecule	2	Epidermal growth factor receptor (EGFR)[EGFR][]//Erbb2 tyrosine kinase receptor (HER2)[ERBB2][]	0	1547
DB09552	Thonzonium	approved	small_molecule	1	V-type proton ATPase subunit C 1[ATP6V1C1][inhibitor]	0	1550
DB01346	Quinidine barbiturate	approved	small_molecule	3	Gamma-aminobutyric acid receptor subunit alpha-1[GABRA1][potentiator]//Gamma-aminobutyric acid receptor subunit alpha-2[GABRA2][potentiator]//Sodium channel protein type 5 subunit alpha[SCN5A][inhibitor]	0	1551
DB08901	Ponatinib	approved//investigational	small_molecule	5	Breakpoint cluster region protein[BCR][inhibitor]//Fms-like tyrosine kinase 3 (FLT-3)[FLT3][]//Proto-oncogene c-Ret (RET)[RET][]//Tyrosine-protein kinase ABL1[ABL1][inhibitor]//Tyrosine-protein kinase Kit (KIT)[KIT][]	0	1552
DB09054	Idelalisib	approved	small_molecule	1	Phosphatidylinositol 4,5-bisphosphate 3-kinase catalytic subunit delta isoform[PIK3CD][inhibitor]	0	1553.5
DB15295	Tenalisib	investigational	small_molecule	1	PI3-kinase delta (PIK3CD)[PIK3CD][]	0	1553.5
DB00924	Cyclobenzaprine	approved	small_molecule	1	5-hydroxytryptamine receptor 2A[HTR2A][antagonist]	0	1559	-0.199
DB01467	2,5-Dimethoxy-4-ethylamphetamine	experimental//illicit	small_molecule	1	5-HT 2A receptor (HTR2A)[HTR2A][]	0	1559
DB01528	4-Methyl-2,5-dimethoxyamphetamine	experimental//illicit	small_molecule	1	5-HT 2A receptor (HTR2A)[HTR2A][]	0	1559
DB04325	Phenethylamine	experimental	small_molecule	1	5-HT 2A receptor (HTR2A)[HTR2A][]	0	1559
DB05316	Pimavanserin	approved//investigational	small_molecule	1	5-hydroxytryptamine receptor 2A[HTR2A][inverse agonist]	0	1559
DB08927	Amperozide	experimental	small_molecule	1	5-HT 2A receptor (HTR2A)[HTR2A][]	0	1559
DB12163	Sarpogrelate	investigational	small_molecule	1	5-HT 2A receptor (HTR2A)[HTR2A][]	0	1559
DB12555	Nelotanserin	investigational	small_molecule	1	5-HT 2A receptor (HTR2A)[HTR2A][]	0	1559
DB13094	Pruvanserin	investigational	small_molecule	1	5-HT 2A receptor (HTR2A)[HTR2A][]	0	1559
DB05575	Motesanib	investigational	small_molecule	2	Tyrosine-protein kinase Kit (KIT)[KIT][]//Vascular endothelial growth factor receptor 2 (KDR)[KDR][]	0	1564.5
DB05913	OSI-930	investigational	small_molecule	2	Tyrosine-protein kinase Kit (KIT)[KIT][]//Vascular endothelial growth factor receptor 2 (KDR)[KDR][]	0	1564.5
DB00711	Diethylcarbamazine	approved//investigational//vet_approved	small_molecule	1	Arachidonate 5-lipoxygenase (5-LOX)[ALOX5][]	0	1570.5	0.018
DB00744	Zileuton	approved//investigational//withdrawn	small_molecule	1	Arachidonate 5-lipoxygenase[ALOX5][inhibitor]	0	1570.5
DB01880	3,4-Dihydroxycinnamic Acid	experimental//investigational	small_molecule	1	Arachidonate 5-lipoxygenase (5-LOX)[ALOX5][]	0	1570.5
DB04725	Licofelone	investigational	small_molecule	1	Arachidonate 5-lipoxygenase (5-LOX)[ALOX5][]	0	1570.5
DB08955	Ibuproxam	withdrawn	small_molecule	1	Arachidonate 5-lipoxygenase (5-LOX)[ALOX5][]	0	1570.5
DB11466	Tepoxalin	vet_approved	small_molecule	1	Arachidonate 5-lipoxygenase (5-LOX)[ALOX5][]	0	1570.5
DB11645	PF-4191834	investigational	small_molecule	1	Arachidonate 5-lipoxygenase (5-LOX)[ALOX5][]	0	1570.5
DB12435	Tipelukast	investigational	small_molecule	1	Arachidonate 5-lipoxygenase (5-LOX)[ALOX5][]	0	1570.5
DB12758	Atreleuton	investigational	small_molecule	1	Arachidonate 5-lipoxygenase (5-LOX)[ALOX5][]	0	1570.5
DB13481	Tenidap	experimental	small_molecule	1	Arachidonate 5-lipoxygenase (5-LOX)[ALOX5][]	0	1570.5
DB08889	Carfilzomib	approved//investigational	small_molecule	6	Proteasome subunit beta type-1[PSMB1][inhibitor]//Proteasome subunit beta type-10[PSMB10][inhibitor]//Proteasome subunit beta type-2[PSMB2][inhibitor]//Proteasome subunit beta type-5[PSMB5][inhibitor]//Proteasome subunit beta type-8[PSMB8][inhibitor]//Proteasome subunit beta type-9[PSMB9][inhibitor]	0	1576
DB11665	BMS-690514	investigational	small_molecule	3	Epidermal growth factor receptor (EGFR)[EGFR][]//Fms-like tyrosine kinase 3 (FLT-3)[FLT3][]//Vascular endothelial growth factor receptor 2 (KDR)[KDR][]	0	1577
DB02303	(5S)-5-Iododihydro-2,4(1H,3H)-pyrimidinedione	experimental	small_molecule	1	Dihydrothymine dehydrogenase (DPYD)[DPYD][]	0	1580
DB03048	6-Carboxymethyluracil	experimental	small_molecule	1	Dihydrothymine dehydrogenase (DPYD)[DPYD][]	0	1580
DB03419	Uracil	experimental//investigational	small_molecule	1	Dihydrothymine dehydrogenase (DPYD)[DPYD][]	0	1580
DB03516	Eniluracil	investigational	small_molecule	1	Dihydrothymine dehydrogenase (DPYD)[DPYD][]	0	1580
DB03554	5-Iodouracil	experimental	small_molecule	1	Dihydrothymine dehydrogenase (DPYD)[DPYD][]	0	1580
DB06005	Adomiparin	investigational	small_molecule	1	Antithrombin-III (ATIII)[SERPINC1][]	0	1586.5
DB06754	Danaparoid	approved//withdrawn	small_molecule	1	Antithrombin-III[SERPINC1][positive allosteric modulator]	0	1586.5
DB06822	Tinzaparin	approved	small_molecule	1	Antithrombin-III[SERPINC1][potentiator]	0	1586.5
DB08813	Nadroparin	approved//investigational	small_molecule	1	Antithrombin-III[SERPINC1][potentiator]	0	1586.5
DB09260	Parnaparin	approved//investigational	small_molecule	1	Antithrombin-III (ATIII)[SERPINC1][]	0	1586.5
DB09261	Certoparin	approved//investigational	small_molecule	1	Antithrombin-III (ATIII)[SERPINC1][]	0	1586.5
DB12955	Delparantag	investigational	small_molecule	1	Antithrombin-III (ATIII)[SERPINC1][]	0	1586.5
DB06152	Nylidrin	approved	small_molecule	1	Interferon alpha/beta receptor 2[IFNAR2][agonist]	0	1586.5
DB10772	Foreskin keratinocyte (neonatal)	approved	biotech	11	Epidermal growth factor receptor[EGFR][agonist]//Fibroblast growth factor 1[FGF1][agonist]//Granulocyte-macrophage colony-stimulating factor receptor subunit alpha[CSF2RA][agonist]//Interferon gamma[IFNG][agonist]//Interleukin-1 beta[IL1B][agonist]//Interleukin-6[IL6][agonist]//Platelet-derived growth factor receptor alpha[PDGFRA][agonist]//TGF-beta receptor type-2[TGFBR2][agonist]//Transforming …	0	1591
DB09029	Secukinumab	approved	biotech	1	Interleukin-17A[IL17A][antagonist]	0	1598.5
DB11569	Ixekizumab	approved//investigational	biotech	1	Interleukin-17A[IL17A][antibody]	0	1598.5
DB03365	4-[3-Hydroxyanilino]-6,7-Dimethoxyquinazoline	experimental	small_molecule	1	Vascular endothelial growth factor receptor 2 (KDR)[KDR][]	0	1598.5
DB04849	Cediranib	investigational	small_molecule	1	Vascular endothelial growth factor receptor 2 (KDR)[KDR][]	0	1598.5
DB05198	CYC116	investigational	small_molecule	1	Vascular endothelial growth factor receptor 2 (KDR)[KDR][]	0	1598.5
DB05578	Ramucirumab	approved//investigational	biotech	1	Vascular endothelial growth factor receptor 2[KDR][antagonist]	0	1598.5
DB05931	Pegdinetanib	investigational	small_molecule	1	Vascular endothelial growth factor receptor 2 (KDR)[KDR][]	0	1598.5
DB05984	RAF-265	investigational	small_molecule	1	Vascular endothelial growth factor receptor 2 (KDR)[KDR][]	0	1598.5
DB06999	PLX-4720	experimental	small_molecule	1	Vascular endothelial growth factor receptor 2 (KDR)[KDR][]	0	1598.5
DB07288	N-(4-chlorophenyl)-2-[(pyridin-4-ylmethyl)amino]benzamide	experimental	small_molecule	1	Vascular endothelial growth factor receptor 2 (KDR)[KDR][]	0	1598.5
DB11800	Tivozanib	investigational	small_molecule	1	Vascular endothelial growth factor receptor 2 (KDR)[KDR][]	0	1598.5
DB11958	Brivanib	investigational	small_molecule	1	Vascular endothelial growth factor receptor 2 (KDR)[KDR][]	0	1598.5
DB12962	CP-547632	investigational	small_molecule	1	Vascular endothelial growth factor receptor 2 (KDR)[KDR][]	0	1598.5
DB15393	Telatinib	investigational	small_molecule	1	Vascular endothelial growth factor receptor 2 (KDR)[KDR][]	0	1598.5
DB05294	Vandetanib	approved	small_molecule	3	Epidermal growth factor receptor (EGFR)[EGFR][]//Proto-oncogene c-Ret (RET)[RET][]//Vascular endothelial growth factor receptor 2 (KDR)[KDR][]	0	1606.5
DB06616	Bosutinib	approved	small_molecule	3	Breakpoint cluster region protein[BCR][inhibitor]//Proto-oncogene c-Src (SRC)[SRC][]//Tyrosine-protein kinase ABL1 (ABL)[ABL1][]	0	1606.5
DB08875	Cabozantinib	approved//investigational	small_molecule	3	Hepatocyte growth factor receptor[MET][antagonist]//Proto-oncogene tyrosine-protein kinase receptor Ret[RET][antagonist]//Vascular endothelial growth factor receptor 2[KDR][antagonist]	0	1608
DB11845	Lucitanib	investigational	small_molecule	5	Fibroblast growth factor receptor 1 (FGFR1)[FGFR1][]//Fibroblast growth factor receptor 2 (FGFR2)[FGFR2][]//Platelet-derived growth factor receptor alpha (PDGFRA)[PDGFRA][]//Platelet-derived growth factor receptor beta (PDGFRB)[PDGFRB][]//Vascular endothelial growth factor receptor 2 (KDR)[KDR][]	0	1609
DB01296	Glucosamine	approved//investigational	small_molecule	2	Interleukin-1 beta (IL1B)[IL1B][]//Matrix metalloproteinase-9[MMP9][antagonist]	0	1610
DB01599	Probucol	approved//investigational	small_molecule	1	ATP-binding cassette sub-family A member 1[ABCA1][inhibitor]	0	1611	-0.129
DB00398	Sorafenib	approved//investigational	small_molecule	11	Epidermal growth factor receptor (EGFR)[EGFR][]//Fibroblast growth factor receptor 1[FGFR1][inhibitor]//Platelet-derived growth factor receptor beta[PDGFRB][antagonist]//Proto-oncogene tyrosine-protein kinase receptor Ret[RET][inhibitor]//RAF proto-oncogene serine/threonine-protein kinase[RAF1][inhibitor]//Receptor-type tyrosine-protein kinase FLT3[FLT3][antagonist]//Serine/threonine-protein kina…	0	1612
DB14562	Andexanet alfa	approved//investigational	biotech	1	Tissue factor pathway inhibitor[TFPI][inhibitor]	0	1613
DB00093	Felypressin	experimental	small_molecule	1	Vasopressin V1a receptor[AVPR1A][agonist]	0	1615
DB12495	Selepressin	investigational	small_molecule	1	Vasopressin V1a receptor (V1AR)[AVPR1A][]	0	1615
DB13929	Relcovaptan	investigational	small_molecule	1	Vasopressin V1a receptor (V1AR)[AVPR1A][]	0	1615
DB01259	Lapatinib	approved//investigational	small_molecule	3	Epidermal growth factor receptor (EGFR)[EGFR][]//Eukaryotic elongation factor 2 kinase (eEF-2K)[EEF2K][]//Receptor tyrosine-protein kinase erbB-2[ERBB2][antagonist]	0	1617
DB11328	Tetradecyl hydrogen sulfate (ester)	approved	small_molecule	1	Endothelial protein C receptor[PROCR][antagonist]	0	1618
DB11611	Lifitegrast	approved	small_molecule	2	Integrin alpha-L (ITGAL)[ITGAL][]//Intercellular adhesion molecule ICAM-1 (ICAM1)[ICAM1][]	0	1619
DB03756	Doconexent	approved//investigational	small_molecule	7	Peroxisome proliferator-activated receptor alpha[PPARA][ligand]//Peroxisome proliferator-activated receptor gamma[PPARG][ligand]//Prostaglandin G/H synthase 1 (COX-1)[PTGS1][]//Prostaglandin G/H synthase 2 (COX-2)[PTGS2][]//Retinoic acid receptor RXR-alpha[RXRA][activator]//Retinoic acid receptor RXR-beta[RXRB][activator]//Retinoic acid receptor RXR-gamma[RXRG][activator]	0	1620
DB07664	K-00546	experimental	small_molecule	1	VEGFR1 messenger RNA (VEGFR1 mRNA)[FLT1][]	0	1621.5
DB10770	Foreskin fibroblast (neonatal)	approved	biotech	1	Vascular endothelial growth factor receptor 1[FLT1][agonist]	0	1621.5
DB00062	Albumin human	approved	biotech	1	Serum albumin (ALB)[ALB][]	0.0155119	1625.5
DB00815	Sodium lauryl sulfate	experimental	small_molecule	1	Serum albumin (ALB)[ALB][]	0	1625.5
DB03585	Oxyphenbutazone	approved//withdrawn	small_molecule	1	Serum albumin (ALB)[ALB][]	0	1625.5	0.259
DB03967	Dodecyl sulfate	experimental	small_molecule	1	Serum albumin (ALB)[ALB][]	0	1625.5
DB04711	Iodipamide	approved	small_molecule	1	Serum albumin (ALB)[ALB][]	0	1625.5	-0.166
DB13967	Patent Blue	approved	small_molecule	1	Serum albumin[ALB][binder]	0	1625.5
DB05173	PTC299	investigational	small_molecule	2	Arachidonate 5-lipoxygenase (5-LOX)[ALOX5][]//Vascular endothelial growth factor A (VEGFA)[VEGFA][]	0	1629
DB00906	Tiagabine	approved//investigational	small_molecule	1	Sodium- and chloride-dependent GABA transporter 1[SLC6A1][inhibitor]	0	1630.5
DB08849	Nipecotic acid	experimental	small_molecule	1	GABA transporter GAT-1 (SLC6A1)[SLC6A1][]	0	1630.5	0.309
DB00356	Chlorzoxazone	approved	small_molecule	1	Calcium-activated potassium channel subunit alpha-1[KCNMA1][]	0	1632.5	0.267
DB01003	Cromoglicic acid	approved	small_molecule	1	Calcium-activated potassium channel subunit alpha-1[KCNMA1][inhibitor]	0	1632.5	-0.118
DB06729	Sulfaphenazole	approved	small_molecule	1	S-mephenytoin 4-hydroxylase (CYP2C9)[CYP2C9][]	0	1634	-0.202
DB05424	Canertinib	investigational	small_molecule	3	Epidermal growth factor receptor (EGFR)[EGFR][]//Erbb2 tyrosine kinase receptor (HER2)[ERBB2][]//Erbb4 tyrosine kinase receptor (Erbb-4)[ERBB4][]	0	1636
DB08916	Afatinib	approved	small_molecule	3	Epidermal growth factor receptor (EGFR)[EGFR][]//Erbb2 tyrosine kinase receptor (HER2)[ERBB2][]//Receptor tyrosine-protein kinase erbB-4[ERBB4][inhibitor]	0.00103413	1636
DB11963	Dacomitinib	approved//investigational	small_molecule	3	Epidermal growth factor receptor (EGFR)[EGFR][]//Erbb2 tyrosine kinase receptor (HER2)[ERBB2][]//Erbb4 tyrosine kinase receptor (Erbb-4)[ERBB4][]	0	1636
DB02375	Myricetin	experimental	small_molecule	1	PI3-kinase gamma (PIK3CG)[PIK3CG][]	0	1644	-0.086
DB02656	LY-294002	experimental	small_molecule	1	PI3-kinase gamma (PIK3CG)[PIK3CG][]	0	1644	0.521
DB06486	Enzastaurin	investigational	small_molecule	1	PI3-kinase gamma (PIK3CG)[PIK3CG][]	0	1644
DB06641	Perifosine	investigational	small_molecule	1	PI3-kinase gamma (PIK3CG)[PIK3CG][]	0	1644
DB07503	(5E)-5-[(2,2-DIFLUORO-1,3-BENZODIOXOL-5-YL)METHYLENE]-1,3-THIAZOLIDINE-2,4-DIONE	experimental	small_molecule	1	PI3-kinase gamma (PIK3CG)[PIK3CG][]	0	1644
DB11663	Pictilisib	investigational	small_molecule	1	PI3-kinase gamma (PIK3CG)[PIK3CG][]	0	1644
DB11891	CUDC-907	investigational	small_molecule	1	PI3-kinase gamma (PIK3CG)[PIK3CG][]	0	1644
DB12146	Rigosertib	investigational	small_molecule	1	PI3-kinase gamma (PIK3CG)[PIK3CG][]	0	1644
DB12601	Sonolisib	investigational	small_molecule	1	PI3-kinase gamma (PIK3CG)[PIK3CG][]	0	1644
DB12703	Omipalisib	investigational	small_molecule	1	PI3-kinase gamma (PIK3CG)[PIK3CG][]	0	1644
DB12904	ZSTK-474	investigational	small_molecule	1	PI3-kinase gamma (PIK3CG)[PIK3CG][]	0	1644
DB15029	AZD-8186	investigational	small_molecule	1	PI3-kinase gamma (PIK3CG)[PIK3CG][]	0	1644
DB15275	GDC-0077	investigational	small_molecule	1	PI3-kinase gamma (PIK3CG)[PIK3CG][]	0	1644
DB00360	Sapropterin	approved//investigational	small_molecule	4	Nitric oxide synthase, endothelial[NOS3][cofactor]//Phenylalanine hydroxylase (PAH)[PAH][]//Tryptophan 5-hydroxylase 1[TPH1][cofactor]//Tyrosine 3-monooxygenase[TH][cofactor]	0	1651
DB00921	Buprenorphine	approved//illicit//investigational//vet_approved	small_molecule	2	Kappa-type opioid receptor[OPRK1][antagonist]//Mu-type opioid receptor[OPRM1][partial agonist]	0	1653
DB01209	Dezocine	approved//investigational	small_molecule	2	Kappa-type opioid receptor[OPRK1][antagonist]//Mu-type opioid receptor[OPRM1][agonist]	0	1653
DB09209	Pholcodine	approved//illicit	small_molecule	2	Kappa-type opioid receptor[OPRK1][antagonist]//Mu-type opioid receptor[OPRM1][antagonist]	0	1653
DB07525	3-(3-methoxybenzyl)-1H-pyrrolo[2,3-b]pyridine	experimental	small_molecule	1	Fibroblast growth factor receptor 1 (FGFR1)[FGFR1][]	0	1656
DB11886	Infigratinib	investigational	small_molecule	1	Fibroblast growth factor receptor 1 (FGFR1)[FGFR1][]	0	1656
DB12247	AZD-4547	investigational	small_molecule	1	Fibroblast growth factor receptor 1 (FGFR1)[FGFR1][]	0	1656
DB05713	LY-517717	investigational	small_molecule	1	Coagulation factor Xa (F10)[F10][]	0	1663
DB06228	Rivaroxaban	approved	small_molecule	1	Coagulation factor Xa (F10)[F10][]	0.0258532	1663
DB06605	Apixaban	approved	small_molecule	1	Coagulation factor Xa (F10)[F10][]	0.00310238	1663
DB06635	Otamixaban	investigational	small_molecule	1	Coagulation factor Xa (F10)[F10][]	0	1663
DB06920	Eribaxaban	experimental	small_molecule	1	Coagulation factor Xa (F10)[F10][]	0	1663
DB09075	Edoxaban	approved	small_molecule	1	Coagulation factor X[F10][inhibitor]	0	1663
DB11869	Valspodar	investigational	small_molecule	1	Coagulation factor Xa (F10)[F10][]	0	1663
DB11984	Letaxaban	investigational	small_molecule	1	Coagulation factor Xa (F10)[F10][]	0	1663
DB12364	Betrixaban	approved//investigational	small_molecule	1	Coagulation factor Xa (F10)[F10][]	0	1663
DB13251	Octopamine	experimental	small_molecule	1	Coagulation factor Xa (F10)[F10][]	0	1663	-0.444
DB13884	Albutrepenonacog alfa	approved	biotech	1	Coagulation factor X[F10][activator]	0	1663
DB11828	Neratinib	approved//investigational	small_molecule	3	Epidermal growth factor receptor (EGFR)[EGFR][]//Erbb2 tyrosine kinase receptor (HER2)[ERBB2][]//Vascular endothelial growth factor receptor 2 (KDR)[KDR][]	0	1669
DB02108	2-Aminoethanimidic Acid	experimental	small_molecule	1	Cathepsin B (CTSB)[CTSB][]	0	1672.5
DB02148	3-Amino-4-Oxybenzyl-2-Butanone	experimental	small_molecule	1	Cathepsin B (CTSB)[CTSB][]	0	1672.5
DB02685	3-Methylphenylalanine	experimental	small_molecule	1	Cathepsin B (CTSB)[CTSB][]	0	1672.5
DB03329	2-Pyridinethiol	experimental	small_molecule	1	Cathepsin B (CTSB)[CTSB][]	0	1672.5
DB03588	Diphenylacetic acid	experimental	small_molecule	1	Cathepsin B (CTSB)[CTSB][]	0	1672.5
DB07593	1-(PHENYLMETHYL)CYCLOPENTYL[(1S)-1-FORMYLPENTYL]CARBAMATE	experimental	small_molecule	1	Cathepsin B (CTSB)[CTSB][]	0	1672.5
DB00775	Tirofiban	approved	small_molecule	2	Glycoprotein IIb/IIIa receptor (GPIIb/IIIa)[ITGB3][]//Integrin alpha-IIb[ITGA2B][antagonist]	0	1676
DB00054	Abciximab	approved	biotech	2	Integrin alpha-IIb[ITGA2B][antagonist]//Integrin beta-3[ITGB3][antagonist]	0	1678.5
DB00063	Eptifibatide	approved//investigational	biotech	2	Glycoprotein IIb/IIIa receptor (GPIIb/IIIa)[ITGA2B][]//Integrin beta-3[ITGB3][]	0.00103413	1678.5
DB04863	Lefradafiban	investigational	small_molecule	1	Glycoprotein IIb/IIIa receptor (GPIIb/IIIa)[ITGA2B, ITGB3][]	0	1678.5
DB06472	Fradafiban	investigational	small_molecule	1	Glycoprotein IIb/IIIa receptor (GPIIb/IIIa)[ITGA2B, ITGB3][]	0	1678.5
DB00039	Palifermin	approved	biotech	1	Fibroblast growth factor receptor 2[FGFR2][binder]	0	1682
DB12558	AEE-788	investigational	small_molecule	1	Fibroblast growth factor receptor 2 (FGFR2)[FGFR2][]	0	1682
DB13022	LY-2874455	investigational	small_molecule	1	Fibroblast growth factor receptor 2 (FGFR2)[FGFR2][]	0	1682
DB01026	Ketoconazole	approved//investigational	small_molecule	1	Steroid 17-alpha-hydroxylase/17,20 lyase[CYP17A1][inhibitor]	0.00103413	1685.5	0.036
DB05812	Abiraterone	approved	small_molecule	1	Steroid 17-alpha-monooxygenase (S17AH)[CYP17A1][]	0	1685.5
DB08943	Isoconazole	approved	small_molecule	1	Steroid 17-alpha-monooxygenase (S17AH)[CYP17A1][]	0	1685.5	-0.042
DB12275	Seviteronel	investigational	small_molecule	1	Steroid 17-alpha-monooxygenase (S17AH)[CYP17A1][]	0	1685.5
DB14174	Dipentamethylenethiuram disulfide	approved//experimental	small_molecule	1	Fatty aldehyde dehydrogenase (ALDH3A2)[ALDH3A2][]	0	1688
DB00260	Cycloserine	approved	small_molecule	1	Glutamate receptor ionotropic NMDA 1 (NMDAR1)[GRIN1][]	0	1690	0.185
DB01931	5,7-Dichlorokynurenic acid	experimental	small_molecule	1	Glutamate receptor ionotropic NMDA 1 (NMDAR1)[GRIN1][]	0	1690
DB04620	Cycloleucine	experimental	small_molecule	1	Glutamate receptor ionotropic NMDA 1 (NMDAR1)[GRIN1][]	0	1690
DB08052	PP-121	experimental	small_molecule	6	Epidermal growth factor receptor (EGFR)[EGFR][]//PI3-kinase gamma (PIK3CG)[PIK3CG][]//Platelet-derived growth factor receptor alpha (PDGFRA)[PDGFRA][]//Proto-oncogene c-Src (SRC)[SRC][]//Serine/threonine-protein kinase mTOR (mTOR)[MTOR][]//Vascular endothelial growth factor receptor 2 (KDR)[KDR][]	0	1692
DB06618	Cutamesine	investigational	small_molecule	1	Opioid receptor sigma 1 (OPRS1)[SIGMAR1][]	0	1694
DB11186	Pentoxyverine	approved//investigational	small_molecule	1	Sigma non-opioid intracellular receptor 1[SIGMAR1][agonist]	0	1694	0.359
DB13810	Dimemorfan	experimental	small_molecule	1	Opioid receptor sigma 1 (OPRS1)[SIGMAR1][]	0	1694
DB02078	Triglyme	experimental	small_molecule	1	Fyn tyrosine protein kinase (FYN)[FYN][]	0	1696
DB00175	Pravastatin	approved	small_molecule	1	HMG-CoA reductase (HMGCR)[HMGCR][]	0	1703.5
DB00227	Lovastatin	approved//investigational	small_molecule	1	HMG-CoA reductase (HMGCR)[HMGCR][]	0	1703.5	0.286
DB00439	Cerivastatin	approved//withdrawn	small_molecule	1	HMG-CoA reductase (HMGCR)[HMGCR][]	0	1703.5
DB00641	Simvastatin	approved	small_molecule	1	3-hydroxy-3-methylglutaryl-coenzyme A reductase[HMGCR][inhibitor]	0.00103413	1703.5	-0.173
DB01076	Atorvastatin	approved	small_molecule	1	HMG-CoA reductase (HMGCR)[HMGCR][]	0.0258532	1703.5
DB01095	Fluvastatin	approved	small_molecule	1	HMG-CoA reductase (HMGCR)[HMGCR][]	0	1703.5	-0.265
DB01098	Rosuvastatin	approved	small_molecule	1	3-hydroxy-3-methylglutaryl-coenzyme A reductase[HMGCR][inhibitor]	0.00103413	1703.5
DB01992	Coenzyme A	investigational//nutraceutical	small_molecule	1	HMG-CoA reductase (HMGCR)[HMGCR][]	0	1703.5
DB03518	Mevalonic acid	experimental	small_molecule	1	HMG-CoA reductase (HMGCR)[HMGCR][]	0	1703.5
DB04377	Meglutol	experimental	small_molecule	1	HMG-CoA reductase (HMGCR)[HMGCR][]	0	1703.5
DB04466	SR12813	experimental	small_molecule	1	HMG-CoA reductase (HMGCR)[HMGCR][]	0	1703.5
DB06693	Mevastatin	experimental	small_molecule	1	HMG-CoA reductase (HMGCR)[HMGCR][]	0	1703.5
DB08860	Pitavastatin	approved	small_molecule	1	3-hydroxy-3-methylglutaryl-coenzyme A reductase[HMGCR][inhibitor]	0	1703.5
DB12647	Tocotrienol	investigational	small_molecule	1	HMG-CoA reductase (HMGCR)[HMGCR][]	0	1703.5
DB12095	Telotristat ethyl	approved//investigational	small_molecule	2	Tryptophan 5-hydroxylase 1[TPH1][antagonist]//Tryptophan 5-hydroxylase 2[TPH2][antagonist]	0	1711
DB01444	Dimethylthiambutene	experimental//illicit	small_molecule	2	Mu-type opioid receptor[OPRM1][agonist]//Opioid receptor delta (OPRD1)[OPRD1][]	0	1712
DB01178	Chlormezanone	approved//investigational//withdrawn	small_molecule	1	Translocator protein[TSPO][agonist]	0	1719.5	0.304
DB06582	Dextofisopam	investigational	small_molecule	1	Translocator protein (TSPO)[TSPO][]	0	1719.5
DB12420	Diazepinomicin	investigational	small_molecule	1	Translocator protein (TSPO)[TSPO][]	0	1719.5
DB12537	Benzodiazepine	approved//investigational	small_molecule	1	Translocator protein (TSPO)[TSPO][]	0	1719.5
DB12666	Emapunil	investigational	small_molecule	1	Translocator protein (TSPO)[TSPO][]	0	1719.5
DB08079	AMG-208	investigational	small_molecule	1	Proto-oncogene c-Met (MET)[MET][]	0	1719.5
DB11791	Capmatinib	approved//investigational	small_molecule	1	Proto-oncogene c-Met (MET)[MET][]	0	1719.5
DB12048	Savolitinib	investigational	small_molecule	1	Proto-oncogene c-Met (MET)[MET][]	0	1719.5
DB12064	BMS-777607	investigational	small_molecule	1	Proto-oncogene c-Met (MET)[MET][]	0	1719.5
DB12200	Tivantinib	investigational	small_molecule	1	Proto-oncogene c-Met (MET)[MET][]	0	1719.5
DB12381	Merestinib	investigational	small_molecule	1	Proto-oncogene c-Met (MET)[MET][]	0	1719.5
DB12848	PF-04217903	investigational	small_molecule	1	Proto-oncogene c-Met (MET)[MET][]	0	1719.5
DB13113	JNJ-38877605	investigational	small_molecule	1	Proto-oncogene c-Met (MET)[MET][]	0	1719.5
DB15133	Tepotinib	investigational	small_molecule	1	Proto-oncogene c-Met (MET)[MET][]	0	1719.5
DB00813	Fentanyl	approved//illicit//investigational//vet_approved	small_molecule	2	Delta-type opioid receptor[OPRD1][agonist]//Mu-type opioid receptor[OPRM1][agonist]	0	1728.5
DB00956	Hydrocodone	approved//illicit//investigational	small_molecule	2	Delta-type opioid receptor[OPRD1][agonist]//Opioid receptor mu (MOP)[OPRM1][]	0	1728.5
DB08856	DADLE	experimental	small_molecule	2	Opioid receptor delta (OPRD1)[OPRD1][]//Opioid receptor mu (MOP)[OPRM1][]	0	1728.5
DB12668	Metenkefalin	investigational	small_molecule	2	Opioid receptor delta (OPRD1)[OPRD1][]//Opioid receptor mu (MOP)[OPRM1][]	0	1728.5
DB02567	PD173955	experimental	small_molecule	6	Fibroblast growth factor receptor 1 (FGFR1)[FGFR1][]//Fusion protein Bcr-Abl (Bcr-Abl)[BCR, ABL1][]//LCK tyrosine protein kinase (LCK)[LCK][]//Platelet-derived growth factor receptor alpha (PDGFRA)[PDGFRA][]//Platelet-derived growth factor receptor beta (PDGFRB)[PDGFRB][]//Proto-oncogene c-Src (SRC)[SRC][]	0	1731
DB00454	Meperidine	approved	small_molecule	1	Kappa-type opioid receptor[OPRK1][]	0	1736
DB01243	Chloroxine	approved	small_molecule	1	Opioid receptor kappa (OPRK1)[OPRK1][]	0	1736
DB04815	Clioquinol	approved//vet_approved//withdrawn	small_molecule	1	Opioid receptor kappa (OPRK1)[OPRK1][]	0	1736	0.339
DB05104	Asimadoline	investigational	small_molecule	1	Opioid receptor kappa (OPRK1)[OPRK1][]	0	1736
DB05155	CR665	investigational	small_molecule	1	Opioid receptor kappa (OPRK1)[OPRK1][]	0	1736
DB11490	Nalorphine	experimental//vet_approved	small_molecule	1	Opioid receptor kappa (OPRK1)[OPRK1][]	0	1736
DB11938	Difelikefalin	investigational	small_molecule	1	Opioid receptor kappa (OPRK1)[OPRK1][]	0	1736
DB12341	LY-2456302	investigational	small_molecule	1	Opioid receptor kappa (OPRK1)[OPRK1][]	0	1736
DB12704	Spiradoline	investigational	small_molecule	1	Opioid receptor kappa (OPRK1)[OPRK1][]	0	1736	0.211
DB01219	Dantrolene	approved//investigational	small_molecule	1	Ryanodine receptor 1[RYR1][antagonist]	0	1741	-0.186
DB01306	Insulin aspart	approved	biotech	2	Insulin (INS)[INS][]//Insulin receptor[INSR][agonist]	0	1742
DB08231	Myristic acid	experimental	small_molecule	3	Calmodulin (CALM)[CALM3, CALM2, CALM1][]//FK506-binding protein 1A (FKBP1A)[FKBP1A][]//Tyrosine-protein kinase ABL1 (ABL)[ABL1][]	0	1743
DB01254	Dasatinib	approved//investigational	small_molecule	6	Ephrin type-A receptor 2[EPHA2][antagonist]//Fusion protein Bcr-Abl (Bcr-Abl)[ABL1, BCR][]//Fyn tyrosine protein kinase (FYN)[FYN][]//LCK tyrosine protein kinase (LCK)[LCK][]//Proto-oncogene tyrosine-protein kinase Src[SRC][multitarget]//Tyrosine-protein kinase Yes[YES1][inhibitor]	0	1744
DB08339	PD-166326	experimental	small_molecule	8	Epidermal growth factor receptor (EGFR)[EGFR][]//Fibroblast growth factor receptor 1 (FGFR1)[FGFR1][]//LCK tyrosine protein kinase (LCK)[LCK][]//Platelet-derived growth factor receptor alpha (PDGFRA)[PDGFRA][]//Platelet-derived growth factor receptor beta (PDGFRB)[PDGFRB][]//Proto-oncogene c-Src (SRC)[SRC][]//Tyrosine-protein kinase ABL1 (ABL)[ABL1][]//Tyrosine-protein kinase Kit (KIT)[KIT][]	0	1745
DB04879	Vatalanib	investigational	small_molecule	3	Epidermal growth factor receptor (EGFR)[EGFR][]//VEGFR1 messenger RNA (VEGFR1 mRNA)[FLT1][]//Vascular endothelial growth factor receptor 2 (KDR)[KDR][]	0	1746
DB01097	Leflunomide	approved//investigational	small_molecule	1	Dihydroorotate dehydrogenase (quinone), mitochondrial[DHODH][inhibitor]	0	1747.5	-0.565
DB03523	Brequinar	experimental	small_molecule	1	Dihydroorotate dehydrogenase (DHODH)[DHODH][]	0	1747.5
DB15102	Pemigatinib	investigational	small_molecule	2	Fibroblast growth factor receptor 1 (FGFR1)[FGFR1][]//Fibroblast growth factor receptor 2 (FGFR2)[FGFR2][]	0	1749
DB06684	Vilazodone	approved	small_molecule	2	5-HT 1A receptor (HTR1A)[HTR1A][]//Sodium-dependent serotonin transporter[SLC6A4][inhibitor]	0	1750
DB01218	Halofantrine	approved	small_molecule	2	Calmodulin (CALM)[CALM1, CALM3, CALM2][]//Potassium voltage-gated channel subfamily H member 2[KCNH2][inhibitor]	0	1751	0.034
DB06733	Bafilomycin A1	experimental	small_molecule	1	V-type proton ATPase catalytic subunit A[ATP6V1A][inhibitor]	0	1752.5
DB06734	Bafilomycin B1	experimental	small_molecule	1	V-type proton ATPase catalytic subunit A[ATP6V1A][inhibitor]	0	1752.5
DB00816	Orciprenaline	approved	small_molecule	1	Beta-2 adrenergic receptor[ADRB2][agonist]	0	1764.5	0.434
DB00867	Ritodrine	approved//investigational	small_molecule	1	Adrenergic receptor beta-2 (ADRB2)[ADRB2][]	0	1764.5	0.374
DB00871	Terbutaline	approved	small_molecule	1	Adrenergic receptor beta-2 (ADRB2)[ADRB2][]	0	1764.5	-0.057
DB00938	Salmeterol	approved	small_molecule	1	Adrenergic receptor beta-2 (ADRB2)[ADRB2][]	0	1764.5
DB00983	Formoterol	approved//investigational	small_molecule	1	Beta-2 adrenergic receptor[ADRB2][agonist]	0.0351603	1764.5
DB01001	Salbutamol	approved//vet_approved	small_molecule	1	Adrenergic receptor beta-2 (ADRB2)[ADRB2][]	0	1764.5
DB01274	Arformoterol	approved//investigational	small_molecule	1	Beta-2 adrenergic receptor[ADRB2][agonist]	0	1764.5
DB01288	Fenoterol	approved//investigational	small_molecule	1	Beta-2 adrenergic receptor[ADRB2][agonist]	0	1764.5	-0.032
DB01291	Pirbuterol	approved	small_molecule	1	Beta-2 adrenergic receptor[ADRB2][agonist]	0	1764.5
DB01366	Procaterol	approved//investigational	small_molecule	1	Beta-2 adrenergic receptor[ADRB2][agonist]	0	1764.5
DB01407	Clenbuterol	approved//investigational//vet_approved	small_molecule	1	Adrenergic receptor beta-2 (ADRB2)[ADRB2][]	0	1764.5	0.196
DB01408	Bambuterol	investigational	small_molecule	1	Adrenergic receptor beta-2 (ADRB2)[ADRB2][]	0	1764.5	0.151
DB02640	Fumagillin	experimental	small_molecule	1	Adrenergic receptor beta-2 (ADRB2)[ADRB2][]	0	1764.5
DB05039	Indacaterol	approved	small_molecule	1	Beta-2 adrenergic receptor[ADRB2][agonist]	0	1764.5
DB05590	Bedoradrine	investigational	small_molecule	1	Adrenergic receptor beta-2 (ADRB2)[ADRB2][]	0	1764.5
DB06814	Protokylol	approved//vet_approved	small_molecule	1	Beta-2 adrenergic receptor[ADRB2][agonist]	0	1764.5
DB09080	Olodaterol	approved	small_molecule	1	Adrenergic receptor beta-2 (ADRB2)[ADRB2][]	0.00103413	1764.5
DB09082	Vilanterol	approved	small_molecule	1	Adrenergic receptor beta-2 (ADRB2)[ADRB2][]	0	1764.5
DB09273	Doxofylline	experimental	small_molecule	1	Beta-2 adrenergic receptor[ADRB2][agonist]	0	1764.5
DB11587	Etafedrine	approved	small_molecule	1	Beta-2 adrenergic receptor[ADRB2][agonist]	0	1764.5
DB12100	Abediterol	investigational	small_molecule	1	Adrenergic receptor beta-2 (ADRB2)[ADRB2][]	0	1764.5
DB13139	Levosalbutamol	approved//investigational	small_molecule	1	Adrenergic receptor beta-2 (ADRB2)[ADRB2][]	0	1764.5
DB00616	Candoxatril	experimental	small_molecule	1	Neprilysin[MME][inhibitor]	0	1777
DB09292	Sacubitril	approved	small_molecule	1	Neprilysin[MME][antagonist//inhibitor]	0	1777
DB11623	Candoxatrilat	experimental	small_molecule	1	Neprilysin[MME][inhibitor]	0	1777
DB11300	Thrombin	approved//investigational	biotech	8	Coagulation factor V[F5][activator]//Coagulation factor VIII[F8][activator]//Coagulation factor XI[F11][activator]//Coagulation factor XIII A chain[F13A1][activator]//Coagulation factor XIII B chain[F13B][activator]//Fibrinogen alpha chain[FGA][activator]//Fibrinogen beta chain[FGB][activator]//Fibrinogen gamma chain[FGG][activator]	0	1780
DB11571	Human thrombin	approved	biotech	8	Coagulation factor V[F5][activator]//Coagulation factor VIII[F8][activator]//Coagulation factor XI[F11][activator]//Coagulation factor XIII A chain[F13A1][activator]//Coagulation factor XIII B chain[F13B][activator]//Fibrinogen alpha chain[FGA][activator]//Fibrinogen beta chain[FGB][activator]//Fibrinogen gamma chain[FGG][activator]	0	1780
DB11572	Thrombin alfa	approved	biotech	8	Coagulation factor V[F5][activator]//Coagulation factor VIII[F8][activator]//Coagulation factor XI[F11][activator]//Coagulation factor XIII A chain[F13A1][activator]//Coagulation factor XIII B chain[F13B][activator]//Fibrinogen alpha chain[FGA][activator]//Fibrinogen beta chain[FGB][activator]//Fibrinogen gamma chain[FGG][activator]	0	1780
DB09030	Vorapaxar	approved	small_molecule	1	Proteinase-activated receptor 1[F2R][antagonist]	0	1782.5
DB12046	Atopaxar	investigational	small_molecule	1	Proteinase activated receptor 1 (F2R)[F2R][]	0	1782.5
DB13873	Fenofibric acid	approved	small_molecule	2	Fatty acid-binding protein 1 (FABP1)[FABP1][]//Peroxisome proliferator-activated receptor alpha[PPARA][agonist]	0	1784
DB07959	3-(1H-BENZIMIDAZOL-2-YL)-1H-INDAZOLE	experimental	small_molecule	4	Fibroblast growth factor receptor 1 (FGFR1)[FGFR1][]//Platelet-derived growth factor receptor beta (PDGFRB)[PDGFRB][]//VEGFR1 messenger RNA (VEGFR1 mRNA)[FLT1][]//Vascular endothelial growth factor receptor 2 (KDR)[KDR][]	0	1785
DB04908	Flibanserin	approved//investigational	small_molecule	3	5-HT 1A receptor (HTR1A)[HTR1A][]//5-hydroxytryptamine receptor 2A[HTR2A][antagonist]//Dopamine D4 receptor[DRD4][antagonist//agonist]	0	1786
DB13881	Tisagenlecleucel	approved//investigational	biotech	1	B-lymphocyte antigen CD19[CD19][antibody]	0	1787.5
DB13915	Axicabtagene ciloleucel	approved	biotech	1	B-lymphocyte antigen CD19[CD19][antibody]	0	1787.5
DB11977	Golvatinib	investigational	small_molecule	2	Proto-oncogene c-Met (MET)[MET][]//Vascular endothelial growth factor receptor 2 (KDR)[KDR][]	0	1789.5
DB12307	Foretinib	investigational	small_molecule	2	Proto-oncogene c-Met (MET)[MET][]//Vascular endothelial growth factor receptor 2 (KDR)[KDR][]	0	1789.5
DB09108	Simoctocog alfa	approved	biotech	1	von Willebrand factor[VWF][binding]	0	1792.5
DB09329	Antihemophilic Factor (Recombinant), PEGylated	approved//investigational	biotech	1	von Willebrand factor[VWF][binder]	0	1792.5
DB11606	Susoctocog alfa	approved//investigational	biotech	1	von Willebrand factor[VWF][binding]	0	1792.5
DB11607	Efmoroctocog alfa	approved//investigational	biotech	1	von Willebrand factor[VWF][binding]	0	1792.5
DB09052	Blinatumomab	approved//investigational	biotech	2	B-lymphocyte surface antigen B4 (CD19)[CD19][]//T-cell surface glycoprotein CD3 delta chain[CD3D][activator]	0	1795
DB01055	Mimosine	experimental	small_molecule	2	C-C motif chemokine 2[CCL2][inhibitor]//Serine hydroxymethyltransferase, cytosolic[SHMT1][inhibitor]	0	1796	-0.162
DB11639	Dibotermin alfa	approved//investigational	biotech	2	Bone morphogenetic protein receptor type-1A[BMPR1A][ligand]//Bone morphogenetic protein receptor type-2[BMPR2][ligand]	0	1797
DB00192	Indecainide	approved	small_molecule	1	Sodium channel protein type 5 subunit alpha[SCN5A][inhibitor]	0	1804.5
DB00280	Disopyramide	approved	small_molecule	1	Voltage-gated sodium channel alpha Nav1.5 (SCN5A)[SCN5A][]	0	1804.5	-0.094
DB00379	Mexiletine	approved//investigational	small_molecule	1	Sodium channel protein type 5 subunit alpha[SCN5A][inhibitor]	0	1804.5	-0.09
DB00473	Hexylcaine	approved//withdrawn	small_molecule	1	Sodium channel protein type 5 subunit alpha[SCN5A][inhibitor]	0	1804.5	-0.444
DB00532	Mephenytoin	approved//investigational//withdrawn	small_molecule	1	Sodium channel protein type 5 subunit alpha[SCN5A][inhibitor]	0	1804.5	0.038
DB00680	Moricizine	approved//investigational//withdrawn	small_molecule	1	Voltage-gated sodium channel alpha Nav1.5 (SCN5A)[SCN5A][]	0	1804.5	0.522
DB00750	Prilocaine	approved	small_molecule	1	Voltage-gated sodium channel alpha Nav1.5 (SCN5A)[SCN5A][]	0	1804.5	-0.105
DB00754	Ethotoin	approved	small_molecule	1	Voltage-gated sodium channel alpha Nav1.5 (SCN5A)[SCN5A][]	0	1804.5	-0.102
DB00868	Benzonatate	approved	small_molecule	1	Voltage-gated sodium channel alpha Nav1.5 (SCN5A)[SCN5A][]	0	1804.5	-0.063
DB00908	Quinidine	approved//investigational	small_molecule	1	Sodium channel protein type 5 subunit alpha[SCN5A][inhibitor]	0	1804.5	-0.321
DB01228	Encainide	approved//investigational//withdrawn	small_molecule	1	Voltage-gated sodium channel alpha Nav1.5 (SCN5A)[SCN5A][]	0	1804.5
DB01320	Fosphenytoin	approved//investigational	small_molecule	1	Voltage-gated sodium channel alpha Nav1.5 (SCN5A)[SCN5A][]	0	1804.5
DB01426	Ajmaline	approved//experimental	small_molecule	1	Sodium channel protein type 5 subunit alpha[SCN5A][inhibitor]	0	1804.5	0.327
DB05232	Tetrodotoxin	investigational	small_molecule	1	Voltage-gated sodium channel alpha Nav1.5 (SCN5A)[SCN5A][]	0	1804.5
DB09105	Asfotase alfa	approved//investigational	biotech	1	Sphingosine 1-phosphate receptor 1[S1PR1][agonist]	0	1813
DB12016	Ponesimod	investigational	small_molecule	1	Sphingosine-1-phosphate receptor 1 (S1PR1)[S1PR1][]	0	1813
DB15214	BMS-986104	investigational	small_molecule	1	Sphingosine-1-phosphate receptor 1 (S1PR1)[S1PR1][]	0	1813
DB02057	(S)-AMPA	experimental	small_molecule	1	Glutamate receptor AMPA 1 (GRIA1)[GRIA1][]	0	1816
DB04129	Willardiine	experimental	small_molecule	1	Glutamate receptor AMPA 1 (GRIA1)[GRIA1][]	0	1816
DB15012	Farampator	investigational	small_molecule	1	Glutamate receptor AMPA 1 (GRIA1)[GRIA1][]	0	1816
DB12147	Erdafitinib	approved//investigational	small_molecule	4	Fibroblast growth factor receptor 1[FGFR1][inhibitor]//Fibroblast growth factor receptor 2[FGFR2][inhibitor]//Fibroblast growth factor receptor 3[FGFR3][inhibitor]//Fibroblast growth factor receptor 4[FGFR4][inhibitor]	0	1818
DB05454	Paliroden	investigational	small_molecule	1	Glutamate receptor AMPA 2 (GRIA2)[GRIA2][]	0	1819
DB03900	tert-butanol	experimental	small_molecule	1	Calmodulin (CALM)[CALM1, CALM3, CALM2][]	0	1820
DB09211	Limaprost	investigational	small_molecule	1	Prostaglandin E2 receptor EP2 subtype[PTGER2][agonist]	0	1822.5
DB12022	Evatanepag	investigational	small_molecule	1	Prostaglandin E2 receptor EP2 (PTGER2)[PTGER2][]	0	1822.5
DB12024	PF-04418948	investigational	small_molecule	1	Prostaglandin E2 receptor EP2 (PTGER2)[PTGER2][]	0	1822.5
DB12623	Taprenepag	investigational	small_molecule	1	Prostaglandin E2 receptor EP2 (PTGER2)[PTGER2][]	0	1822.5
DB01272	Alglucosidase alfa	approved	biotech	1	Cation-dependent mannose-6-phosphate receptor[M6PR][binder]	0	1826
DB02755	1-3 Sugar Ring of Pentamannosyl 6-Phosphate	experimental	small_molecule	1	Mannose-6-phosphate receptor (M6PR)[M6PR][]	0	1826
DB02900	alpha-D-mannose 6-phosphate	experimental	small_molecule	1	Mannose-6-phosphate receptor (M6PR)[M6PR][]	0	1826
DB01020	Isosorbide mononitrate	approved	small_molecule	1	Guanylate cyclase soluble subunit alpha-2[GUCY1A2][activator]	0	1828
DB03977	Trimethyllysine	experimental	small_molecule	1	Calmodulin (CALM)[CALM3, CALM2, CALM1][]	0	1829
DB00812	Phenylbutazone	approved//vet_approved	small_molecule	3	Prostacyclin synthase[PTGIS][inhibitor]//Prostaglandin G/H synthase 1[PTGS1][inhibitor]//Prostaglandin G/H synthase 2 (COX-2)[PTGS2][]	0	1830
DB00244	Mesalazine	approved	small_molecule	4	Arachidonate 5-lipoxygenase[ALOX5][inhibitor]//Peroxisome proliferator-activated receptor gamma[PPARG][agonist]//Prostaglandin G/H synthase 1 (COX-1)[PTGS1][]//Prostaglandin G/H synthase 2[PTGS2][inhibitor]	0	1832	-0.12
DB00795	Sulfasalazine	approved	small_molecule	4	Arachidonate 5-lipoxygenase[ALOX5][inhibitor]//Peroxisome proliferator-activated receptor gamma[PPARG][agonist]//Prostaglandin G/H synthase 1[PTGS1][inhibitor]//Prostaglandin G/H synthase 2[PTGS2][inhibitor]	0	1832	0.672
DB01014	Balsalazide	approved//investigational	small_molecule	4	Arachidonate 5-lipoxygenase[ALOX5][inhibitor]//Peroxisome proliferator-activated receptor gamma[PPARG][agonist]//Prostaglandin G/H synthase 1[PTGS1][inhibitor]//Prostaglandin G/H synthase 2[PTGS2][inhibitor]	0	1832
DB01244	Bepridil	approved//withdrawn	small_molecule	3	Voltage-dependent P/Q-type calcium channel subunit alpha-1A[CACNA1A][inhibitor]//Voltage-dependent T-type calcium channel subunit alpha-1H[CACNA1H][inhibitor]//Voltage-dependent calcium channel subunit alpha-2/delta-2[CACNA2D2][inhibitor]	0	1834	0.497
DB00128	Aspartic acid	approved//nutraceutical	small_molecule	3	Glutamate receptor ionotropic NMDA 1 (NMDAR1)[GRIN1][]//Glutamate receptor ionotropic NMDA 2A (NMDAR2A)[GRIN2A][]//Glutamate receptor ionotropic NMDA 2B (NMDAR2B)[GRIN2B][]	0	1837.5
DB00145	Glycine	approved//nutraceutical//vet_approved	small_molecule	3	Glutamate receptor ionotropic NMDA 1 (NMDAR1)[GRIN1][]//Glutamate receptor ionotropic NMDA 2A (NMDAR2A)[GRIN2A][]//Glutamate receptor ionotropic NMDA 2B (NMDAR2B)[GRIN2B][]	0	1837.5
DB02655	D-Aspartic Acid	experimental	small_molecule	3	Glutamate receptor ionotropic NMDA 1 (NMDAR1)[GRIN1][]//Glutamate receptor ionotropic NMDA 2A (NMDAR2A)[GRIN2A][]//Glutamate receptor ionotropic NMDA 2B (NMDAR2B)[GRIN2B][]	0	1837.5
DB04175	Mdl-29951	experimental	small_molecule	3	Glutamate receptor ionotropic NMDA 1 (NMDAR1)[GRIN1][]//Glutamate receptor ionotropic NMDA 2A (NMDAR2A)[GRIN2A][]//Glutamate receptor ionotropic NMDA 2B (NMDAR2B)[GRIN2B][]	0	1837.5
DB06045	Trofinetide	investigational	small_molecule	3	Glutamate receptor ionotropic NMDA 1 (NMDAR1)[GRIN1][]//Glutamate receptor ionotropic NMDA 2A (NMDAR2A)[GRIN2A][]//Glutamate receptor ionotropic NMDA 2B (NMDAR2B)[GRIN2B][]	0	1837.5
DB11937	Kynurenic Acid	investigational	small_molecule	3	Glutamate receptor ionotropic NMDA 1 (NMDAR1)[GRIN1][]//Glutamate receptor ionotropic NMDA 2A (NMDAR2A)[GRIN2A][]//Glutamate receptor ionotropic NMDA 2B (NMDAR2B)[GRIN2B][]	0	1837.5
DB12869	Eliprodil	investigational	small_molecule	2	Glutamate receptor ionotropic NMDA 1 (NMDAR1)[GRIN1][]//Glutamate receptor ionotropic NMDA 2B (NMDAR2B)[GRIN2B][]	0	1841
DB00674	Galantamine	approved	small_molecule	1	Acetylcholinesterase[ACHE][inhibitor]	0	1854	-0.136
DB00843	Donepezil	approved	small_molecule	1	Acetylcholinesterase (AChE)[ACHE][]	0	1854
DB00944	Demecarium	approved	small_molecule	1	Acetylcholinesterase (AChE)[ACHE][]	0	1854
DB00981	Physostigmine	approved//investigational	small_molecule	1	Acetylcholinesterase[ACHE][inhibitor]	0	1854	0.016
DB01122	Ambenonium	approved	small_molecule	1	Acetylcholinesterase[ACHE][inhibitor]	0	1854
DB01400	Neostigmine	approved//vet_approved	small_molecule	1	Acetylcholinesterase[ACHE][inhibitor]	0	1854
DB02166	Propidium	experimental	small_molecule	1	Acetylcholinesterase (AChE)[ACHE][]	0	1854
DB02343	3,6,9,12,15-Pentaoxaheptadecane	experimental	small_molecule	1	Acetylcholinesterase (AChE)[ACHE][]	0	1854
DB02404	1-Deoxy-1-Thio-Heptaethylene Glycol	experimental	small_molecule	1	Acetylcholinesterase (AChE)[ACHE][]	0	1854
DB02673	(4aS,6R,8aS)-11-[8-(1,3-Dioxo-1,3-dihydro-2H-isoindol-2-yl)octyl]-6-hydroxy-3-methoxy-5,6,9,10-tetrahydro-4aH-[1]benzofuro[3a,3,2-ef][2]benzazepin-11-ium	experimental	small_molecule	1	Acetylcholinesterase (AChE)[ACHE][]	0	1854
DB03283	beta-L-fucose	experimental	small_molecule	1	Acetylcholinesterase (AChE)[ACHE][]	0	1854
DB04556	NAP-226-90	experimental	small_molecule	1	Acetylcholinesterase (AChE)[ACHE][]	0	1854
DB04614	(R)-tacrine(10)-hupyridone	experimental	small_molecule	1	Acetylcholinesterase (AChE)[ACHE][]	0	1854
DB04615	(S)-tacrine(10)-hupyridone	experimental	small_molecule	1	Acetylcholinesterase (AChE)[ACHE][]	0	1854
DB04616	TACRINE(8)-4-AMINOQUINOLINE	experimental	small_molecule	1	Acetylcholinesterase (AChE)[ACHE][]	0	1854
DB04859	Zanapezil	investigational	small_molecule	1	Acetylcholinesterase (AChE)[ACHE][]	0	1854
DB04864	Huperzine A	approved//experimental	small_molecule	1	Acetylcholinesterase (AChE)[ACHE][]	0	1854
DB04892	Phenserine	investigational	small_molecule	1	Acetylcholinesterase (AChE)[ACHE][]	0	1854
DB08167	Methylthioninium	experimental//investigational	small_molecule	1	Acetylcholinesterase (AChE)[ACHE][]	0	1854
DB08357	Diethylene glycol diethyl ether	experimental	small_molecule	1	Acetylcholinesterase (AChE)[ACHE][]	0	1854
DB08996	Dimetacrine	experimental//withdrawn	small_molecule	1	Acetylcholinesterase[ACHE][antagonist]	0	1854
DB11521	Imidocarb	vet_approved	small_molecule	1	Acetylcholinesterase (AChE)[ACHE][]	0	1854
DB12482	Acotiamide	investigational	small_molecule	1	Acetylcholinesterase (AChE)[ACHE][]	0	1854
DB13058	Methanesulfonyl Fluoride	investigational	small_molecule	1	Acetylcholinesterase (AChE)[ACHE][]	0	1854
DB13750	Obidoxime	experimental	small_molecule	1	Acetylcholinesterase (AChE)[ACHE][]	0	1854
DB00525	Tolnaftate	approved//investigational//vet_approved	small_molecule	1	Squalene monooxygenase (SQLE)[SQLE][]	0	1868	-0.517
DB00735	Naftifine	approved	small_molecule	1	Squalene monooxygenase[SQLE][inhibitor]	0	1868	0.153
DB01091	Butenafine	approved	small_molecule	1	Squalene monooxygenase[SQLE][inhibitor]	0	1868
DB06739	Seratrodast	experimental	small_molecule	1	Thromboxane A2 receptor (TBXA2R)[TBXA2R][]	0	1871.5
DB12204	Terbogrel	investigational	small_molecule	1	Thromboxane A2 receptor (TBXA2R)[TBXA2R][]	0	1871.5
DB12321	Ifetroban	investigational	small_molecule	1	Thromboxane A2 receptor (TBXA2R)[TBXA2R][]	0.00103413	1871.5
DB13036	Ramatroban	investigational	small_molecule	1	Thromboxane A2 receptor (TBXA2R)[TBXA2R][]	0	1871.5
DB15334	Biochanin A	investigational	small_molecule	3	Aromatase (CYP19A1)[CYP19A1][]//Estrogen-related receptor-alpha (ESRRA)[ESRRA][]//Fatty acid synthase (FASN)[FASN][]	0	1874
DB01125	Anisindione	approved	small_molecule	2	Coagulation factor IIa (F2)[F2][]//Vitamin K-dependent gamma-carboxylase[GGCX][inhibitor]	0	1875
DB01429	Aprindine	experimental	small_molecule	2	Calmodulin (CALM)[CALM3, CALM2, CALM1][]//Sodium channel protein type 5 subunit alpha[SCN5A][inhibitor]	0	1876
DB06224	Alicaforsen	investigational	small_molecule	1	ICAM1 messenger RNA (ICAM1 mRNA)[ICAM1][]	0	1877.5
DB01022	Phylloquinone	approved//investigational	small_molecule	1	Vitamin K-dependent gamma-carboxylase[GGCX][inducer]	0.00103413	1877.5
DB05422	OPC-14523	investigational	small_molecule	2	5-HT 1A receptor (HTR1A)[HTR1A][]//Opioid receptor sigma 1 (OPRS1)[SIGMAR1][]	0	1879
DB15593	Golodirsen	approved	biotech	1	Dystrophin[DMD][inducer]	0	1880
DB00425	Zolpidem	approved	small_molecule	2	GABA(A) receptor gamma-3 (GABRG3)[GABRG3][]//Gamma-aminobutyric acid receptor subunit alpha-1[GABRA1][agonist]	0	1881
DB00112	Bevacizumab	approved//investigational	biotech	1	Vascular endothelial growth factor A[VEGFA][]	0.0155119	1883
DB01270	Ranibizumab	approved	biotech	1	Vascular endothelial growth factor A[VEGFA][]	0.00103413	1883
DB14864	Brolucizumab	approved//investigational	biotech	1	Vascular endothelial growth factor A[VEGFA][inhibitor]	0	1883
DB11807	Dexmecamylamine	investigational	small_molecule	1	Neuronal acetylcholine receptor alpha-3/beta-4 (CHRNA3/B4)[CHRNB4, CHRNA3][]	0	1885
DB07352	Apigenin	experimental	small_molecule	3	Aldose reductase (AKR1B1)[AKR1B1][]//Aromatase (CYP19A1)[CYP19A1][]//Cyclin-dependent kinase 6 (CDK6)[CDK6][]	0	1886.5	0.603
DB15581	Chrysin	experimental	small_molecule	3	Aldose reductase (AKR1B1)[AKR1B1][]//Aromatase (CYP19A1)[CYP19A1][]//Cyclin-dependent kinase 6 (CDK6)[CDK6][]	0	1886.5	0.074
DB00233	Aminosalicylic acid	approved	small_molecule	3	Dihydrofolate reductase (DHFR)[DHFR][]//Prostaglandin G/H synthase 1 (COX-1)[PTGS1][]//Prostaglandin G/H synthase 2 (COX-2)[PTGS2][]	0	1888
DB04829	Lysergic acid diethylamide	illicit//investigational//withdrawn	small_molecule	2	5-HT 1A receptor (HTR1A)[HTR1A][]//5-HT 2A receptor (HTR2A)[HTR2A][]	0	1889.5
DB08810	Cinitapride	investigational	small_molecule	2	5-hydroxytryptamine receptor 1A[HTR1A][agonist]//5-hydroxytryptamine receptor 2A[HTR2A][antagonist]	0	1889.5
DB11166	Antithrombin Alfa	approved//investigational	biotech	2	Coagulation factor X[F10][inhibitor]//Prothrombin[F2][inhibitor]	0	1891
DB01977	6-(N-Phenylcarbamyl)-2-Naphthalenecarboxamidine	experimental	small_molecule	1	Urokinase-type plasminogen activator (PLAU)[PLAU][]	0	1895
DB02526	CRA_10655	experimental	small_molecule	1	Urokinase-type plasminogen activator (PLAU)[PLAU][]	0	1895
DB03782	N-(1-adamantyl)-N'-(4-guanidinobenzyl)urea	experimental	small_molecule	1	Urokinase-type plasminogen activator (PLAU)[PLAU][]	0	1895
DB03876	Thieno[2,3-B]Pyridine-2-Carboxamidine	experimental	small_molecule	1	Urokinase-type plasminogen activator (PLAU)[PLAU][]	0	1895
DB06679	Amediplase	investigational	biotech	1	Urokinase-type plasminogen activator (PLAU)[PLAU][]	0	1895
DB07122	1-[4-(2-oxo-2-phenylethyl)phenyl]guanidine	experimental	small_molecule	1	Urokinase-type plasminogen activator (PLAU)[PLAU][]	0	1895
DB07129	(2R)-1-(2,6-dimethylphenoxy)propan-2-amine	experimental	small_molecule	1	Urokinase-type plasminogen activator (PLAU)[PLAU][]	0	1895
DB03560	P-Hydroxybenzaldehyde	experimental	small_molecule	2	GABA transaminase (ABAT)[ABAT][]//Monoamine oxidase type B (MAO-B)[MAOB][]	0	1899
DB13257	Ferrous sulfate anhydrous	approved	small_molecule	2	Hemoglobin subunit alpha[HBA2, HBA1][binder]//Transferrin receptor[TFRC, TFR2][substrate]	0	1900
DB05710	Gantacurium	investigational	small_molecule	1	Neuronal acetylcholine receptor subunit alpha-3[CHRNA3][antagonist]	0	1901
DB07556	CGS-27023	experimental	small_molecule	5	Carbonic anhydrase II (CA-II)[CA2][]//Matrix metalloproteinase-1 (MMP-1)[MMP1][]//Matrix metalloproteinase-2 (MMP-2)[MMP2][]//Matrix metalloproteinase-3 (MMP-3)[MMP3][]//Matrix metalloproteinase-7 (MMP-7)[MMP7][]	0	1902
DB12831	Gabexate	investigational	small_molecule	3	Plasma kallikrein[KLKB1][inhibitor]//Plasminogen[PLG][inhibitor]//Prothrombin[F2][inhibitor]	0	1903	-0.212
DB04865	Omacetaxine mepesuccinate	approved//investigational	small_molecule	1	60S ribosomal protein L3[RPL3][antagonist]	0	1904
DB00708	Sufentanil	approved//investigational	small_molecule	1	Mu-type opioid receptor[OPRM1][agonist]	0	1915
DB00802	Alfentanil	approved//illicit	small_molecule	1	Opioid receptor mu (MOP)[OPRM1][]	0	1915
DB00854	Levorphanol	approved	small_molecule	1	Mu-type opioid receptor[OPRM1][agonist]	0	1915
DB00899	Remifentanil	approved	small_molecule	1	Opioid receptor mu (MOP)[OPRM1][]	0	1915
DB00913	Anileridine	approved//illicit	small_molecule	1	Opioid receptor mu (MOP)[OPRM1][]	0	1915
DB01081	Diphenoxylate	approved//illicit	small_molecule	1	Opioid receptor mu (MOP)[OPRM1][]	0	1915
DB01192	Oxymorphone	approved//investigational//vet_approved	small_molecule	1	Mu-type opioid receptor[OPRM1][agonist]	0	1915
DB01227	Levacetylmethadol	approved//investigational	small_molecule	1	Opioid receptor mu (MOP)[OPRM1][]	0	1915
DB01433	Methadyl acetate	experimental//illicit	small_molecule	1	Mu-type opioid receptor[OPRM1][agonist]	0	1915
DB01452	Diamorphine	approved//illicit//investigational	small_molecule	1	Mu-type opioid receptor[OPRM1][agonist]	0	1915
DB01466	Ethylmorphine	experimental//illicit	small_molecule	1	Opioid receptor mu (MOP)[OPRM1][]	0	1915
DB06274	Alvimopan	approved//investigational	small_molecule	1	Mu-type opioid receptor[OPRM1][antagonist]	0	1915
DB06409	Morphine glucuronide	investigational	small_molecule	1	Opioid receptor mu (MOP)[OPRM1][]	0	1915
DB06800	Methylnaltrexone	approved	small_molecule	1	Mu-type opioid receptor[OPRM1][antagonist]	0	1915
DB09049	Naloxegol	approved	small_molecule	1	Mu-type opioid receptor[OPRM1][antagonist]	0	1915
DB09173	Butyrfentanyl	illicit	small_molecule	1	Mu-type opioid receptor[OPRM1][agonist]	0	1915
DB09181	Trefentanil	experimental	small_molecule	1	Opioid receptor mu (MOP)[OPRM1][]	0	1915
DB12013	Axelopran	investigational	small_molecule	1	Opioid receptor mu (MOP)[OPRM1][]	0	1915
DB12830	Cebranopadol	investigational	small_molecule	1	Opioid receptor mu (MOP)[OPRM1][]	0	1915
DB12886	GSK-1521498	investigational	small_molecule	1	Opioid receptor mu (MOP)[OPRM1][]	0	1915
DB14146	Loxicodegol	investigational	small_molecule	1	Mu-type opioid receptor[OPRM1][agonist]	0	1915
DB05819	NBI-6024	investigational	biotech	1	Insulin (INS)[INS][]	0	1926.5
DB11568	Insulin tregopil	investigational	biotech	1	Insulin (INS)[INS][]	0	1926.5
DB00552	Pentostatin	approved//investigational	small_molecule	1	Adenosine deaminase (ADA)[ADA][]	0	1932
DB02616	FR117016	experimental	small_molecule	1	Adenosine deaminase (ADA)[ADA][]	0	1932
DB03015	6-hydroxy-1,6-dihydro purine nucleoside	experimental	small_molecule	1	Adenosine deaminase (ADA)[ADA][]	0	1932
DB03220	FR-234938	experimental	small_molecule	1	Adenosine deaminase (ADA)[ADA][]	0	1932
DB03370	FR239087	experimental	small_molecule	1	Adenosine deaminase (ADA)[ADA][]	0	1932
DB03572	FR230513	experimental	small_molecule	1	Adenosine deaminase (ADA)[ADA][]	0	1932
DB04218	1-Deaza-Adenosine	experimental	small_molecule	1	Adenosine deaminase (ADA)[ADA][]	0	1932
DB07711	(2S,3R)-3-(6-amino-9H-purin-9-yl)nonan-2-ol	experimental	small_molecule	1	Adenosine deaminase (ADA)[ADA][]	0	1932
DB14712	Elapegademase	approved	biotech	1	Adenosine deaminase (ADA)[ADA][]	0	1932
DB03935	1,4-Dideoxy-O2-Sulfo-Glucuronic Acid	experimental	small_molecule	1	Fibroblast growth factor-2 (FGF2)[FGF2][]	0	1938.5
DB03959	N,O6-Disulfo-Glucosamine	experimental	small_molecule	1	Fibroblast growth factor-2 (FGF2)[FGF2][]	0	1938.5
DB03981	1,4-Dideoxy-5-Dehydro-O2-Sulfo-Glucuronic Acid	experimental	small_molecule	1	Fibroblast growth factor-2 (FGF2)[FGF2][]	0	1938.5
DB06461	Squalamine	investigational	small_molecule	1	Fibroblast growth factor-2 (FGF2)[FGF2][]	0	1938.5
DB00855	Aminolevulinic acid	approved	small_molecule	1	Delta-aminolevulinic acid dehydratase[ALAD][inducer]	0	1945
DB02068	Delta-Amino Valeric Acid	experimental	small_molecule	1	Delta-aminolevulinic acid dehydratase (ALAD)[ALAD][]	0	1945
DB02239	Laevulinic Acid	experimental	small_molecule	1	Delta-aminolevulinic acid dehydratase (ALAD)[ALAD][]	0	1945
DB02260	4-Oxosebacic Acid	experimental	small_molecule	1	Delta-aminolevulinic acid dehydratase (ALAD)[ALAD][]	0	1945
DB02272	Porphobilinogen	experimental	small_molecule	1	Delta-aminolevulinic acid dehydratase (ALAD)[ALAD][]	0	1945
DB02828	5-Fluorolevulinic Acid	experimental	small_molecule	1	Delta-aminolevulinic acid dehydratase (ALAD)[ALAD][]	0	1945
DB02878	3-(2-Aminoethyl)-4-(Aminomethyl)Heptanedioic Acid	experimental	small_molecule	1	Delta-aminolevulinic acid dehydratase (ALAD)[ALAD][]	0	1945
DB04530	S,S-(2-Hydroxyethyl)Thiocysteine	experimental	small_molecule	1	Delta-aminolevulinic acid dehydratase (ALAD)[ALAD][]	0	1945
DB04781	5-hydroxyvaleric acid	experimental	small_molecule	1	Delta-aminolevulinic acid dehydratase (ALAD)[ALAD][]	0	1945
DB01373	Calcium	nutraceutical	small_molecule	4	Calcium-transporting ATPase type 2C member 1[ATP2C1][agonist]//Troponin C, skeletal muscle[TNNC2][agonist]//Troponin C, slow skeletal and cardiac muscles[TNNC1][agonist]//Voltage-dependent L-type calcium channel subunit alpha-1C[CACNA1C][ligand]	0.024819	1950
DB13931	Netarsudil	approved	small_molecule	3	Rho-associated protein kinase 1[ROCK1][inhibitor]//Rho-associated protein kinase 2[ROCK2][inhibitor]//Sodium-dependent noradrenaline transporter[SLC6A2][inhibitor]	0	1951
DB06714	Propylhexedrine	approved	small_molecule	2	Adrenergic receptor alpha-2C (ADRA2C)[ADRA2C][]//Synaptic vesicular amine transporter[SLC18A2][]	0	1952
DB09069	Trimetazidine	approved//investigational//servier	small_molecule	1	3-ketoacyl-CoA thiolase, peroxisomal[ACAA1][inhibitor]	0	1953	0.024
DB01509	Tenamfetamine	experimental//illicit	small_molecule	3	Dopamine transporter (DAT)[SLC6A3][]//Norepinephrine transporter (NET)[SLC6A2][]//Serotonin transporter (SERT)[SLC6A4][]	0	1956
DB05964	Amitifadine	investigational	small_molecule	3	Dopamine transporter (DAT)[SLC6A3][]//Norepinephrine transporter (NET)[SLC6A2][]//Serotonin transporter (SERT)[SLC6A4][]	0	1956
DB06731	Seproxetine	investigational	small_molecule	3	Dopamine transporter (DAT)[SLC6A3][]//Norepinephrine transporter (NET)[SLC6A2][]//Serotonin transporter (SERT)[SLC6A4][]	0	1956
DB09186	Nisoxetine	experimental	small_molecule	3	Dopamine transporter (DAT)[SLC6A3][]//Norepinephrine transporter (NET)[SLC6A2][]//Serotonin transporter (SERT)[SLC6A4][]	0	1956	0.566
DB12305	Dasotraline	investigational	small_molecule	3	Dopamine transporter (DAT)[SLC6A3][]//Norepinephrine transporter (NET)[SLC6A2][]//Serotonin transporter (SERT)[SLC6A4][]	0	1956
DB01257	Eculizumab	approved//investigational	biotech	1	Complement C5[C5][antibody]	0.00206825	1959
DB00594	Amiloride	approved	small_molecule	5	Acid-sensing ion channel 1 (ASIC1)[ASIC1][]//Amiloride-sensitive sodium channel subunit alpha[SCNN1A][inhibitor]//Amiloride-sensitive sodium channel subunit beta[SCNN1B][inhibitor]//Amiloride-sensitive sodium channel subunit delta[SCNN1D][inhibitor]//Amiloride-sensitive sodium channel subunit gamma[SCNN1G][inhibitor]	0	1960	0.003
DB06050	TB-402	investigational	biotech	1	Coagulation factor VIII (F8)[F8][]	0	1961.5
DB14700	Damoctocog alfa pegol	approved//investigational	biotech	1	Coagulation factor VIII[F8][binder]	0	1961.5
DB00111	Daclizumab	investigational//withdrawn	biotech	3	Interleukin-2 (IL2)[IL2][]//Interleukin-2 receptor subunit alpha[IL2RA][antibody]//Interleukin-2 receptor subunit beta[IL2RB][antibody]	0	1963
DB00098	Antithymocyte immunoglobulin (rabbit)	approved	biotech	8	Integrin alpha-L[ITGAL][]//Integrin alpha-V[ITGAV][]//Integrin beta-1[ITGB1][]//Integrin beta-3[ITGB3][]//Low affinity immunoglobulin gamma Fc region receptor II-b[FCGR2B][]//Major histocompatibility complex class I-related gene protein[MR1][antagonist]//T-cell surface glycoprotein CD4[CD4][]//T-lymphocyte activation antigen CD86[CD86][binder]	0.0041365	1964
DB01271	Idursulfase	approved	biotech	1	Iduronate 2-sulfatase (IDS)[IDS][]	0	1965
DB07145	(2R)-N-HYDROXY-2-[(3S)-3-METHYL-3-{4-[(2-METHYLQUINOLIN-4-YL)METHOXY]PHENYL}-2-OXOPYRROLIDIN-1-YL]PROPANAMIDE	experimental	small_molecule	4	Matrix metalloproteinase-2 (MMP-2)[MMP2][]//Matrix metalloproteinase-3 (MMP-3)[MMP3][]//Matrix metalloproteinase-7 (MMP-7)[MMP7][]//Tumor necrosis factor (TNF)[TNF][]	0	1966
DB00893	Iron Dextran	approved//vet_approved	small_molecule	4	Ferritin heavy chain[FTH1][other]//Ferritin light chain[FTL][other]//Hemoglobin (HB)[HBA2, HBA1][]//Hemoglobin subunit beta[HBB][activator]	0	1967.5
DB13995	Ferric pyrophosphate citrate	approved//investigational	small_molecule	4	Ferritin heavy chain[FTH1][binder]//Ferritin light chain[FTL][binder]//Hemoglobin subunit alpha[HBA2, HBA1][binder]//Hemoglobin subunit beta[HBB][binder]	0	1967.5
DB01284	Tetracosactide	approved	small_molecule	1	Adrenocorticotropic hormone receptor[MC2R][antagonist]	0	1970
DB01285	Corticotropin	approved//investigational//vet_approved	biotech	1	Adrenocorticotropic hormone receptor[MC2R][agonist]	0.0041365	1970
DB09334	Seractide acetate	approved	biotech	1	Adrenocorticotropic hormone receptor[MC2R][agonist]	0	1970
DB09532	Secretin human	approved	biotech	1	Secretin receptor[SCTR][ligand]	0	1972
DB00937	Diethylpropion	approved//illicit	small_molecule	3	Norepinephrine transporter (NET)[SLC6A2][]//Serotonin transporter (SERT)[SLC6A4][]//Sodium-dependent dopamine transporter[SLC6A3][inhibitor]	0	1973.5
DB01105	Sibutramine	approved//illicit//investigational//withdrawn	small_molecule	3	Norepinephrine transporter (NET)[SLC6A2][]//Serotonin transporter (SERT)[SLC6A4][]//Sodium-dependent dopamine transporter[SLC6A3][inhibitor]	0	1973.5
DB00661	Verapamil	approved	small_molecule	2	Voltage-dependent L-type calcium channel subunit alpha-1C[CACNA1C][inhibitor]//Voltage-gated calcium channel alpha Cav3.1 (CACNA1G)[CACNA1G][]	0.0237849	1975
DB00579	Mazindol	approved//investigational	small_molecule	3	Norepinephrine transporter (NET)[SLC6A2][]//Sodium-dependent dopamine transporter[SLC6A3][inhibitor]//Sodium-dependent serotonin transporter[SLC6A4][inhibitor]	0	1976
DB04894	Vapreotide	experimental//investigational	small_molecule	2	Somatostatin receptor type 2[SSTR2][inducer]//Somatostatin receptor type 5[SSTR5][agonist]	0	1977
DB01156	Bupropion	approved	small_molecule	3	Serotonin transporter (SERT)[SLC6A4][]//Sodium-dependent dopamine transporter[SLC6A3][inhibitor]//Sodium-dependent noradrenaline transporter[SLC6A2][inhibitor]	0	1978	0.174
DB03601	5-deoxyflavanone	experimental	small_molecule	2	Aromatase (CYP19A1)[CYP19A1][]//Xanthine dehydrogenase/oxidase (XDH)[XDH][]	0	1979
DB04951	Pirfenidone	approved//investigational	small_molecule	1	Transforming growth factor beta 1 (TGFB1)[TGFB1][]	0	1980.5
DB11911	Galunisertib	investigational	small_molecule	1	Transforming growth factor beta 1 (TGFB1)[TGFB1][]	0	1980.5
DB02733	Purvalanol	experimental	small_molecule	2	Adrenergic receptor beta-3 (ADRB3)[ADRB3][]//Cyclin-dependent kinase 5 (CDK5)[CDK5][]	0	1982
DB12872	Vonicog Alfa	approved//investigational	biotech	2	Coagulation factor VIII[F8][stabilization]//Collagen alpha-1(I) chain[COL1A1][binder]	0	1983.5
DB13133	Von Willebrand Factor Human	approved//investigational	biotech	2	Coagulation factor VIII[F8][stabilization]//Collagen alpha-1(I) chain[COL1A1][binder]	0	1983.5
DB07926	N-[3-(N'-HYDROXYCARBOXAMIDO)-2-(2-METHYLPROPYL)-PROPANOYL]-O-TYROSINE-N-METHYLAMIDE	experimental	small_molecule	4	Matrix metalloproteinase-1 (MMP-1)[MMP1][]//Matrix metalloproteinase-2 (MMP-2)[MMP2][]//Matrix metalloproteinase-3 (MMP-3)[MMP3][]//Matrix metalloproteinase-7 (MMP-7)[MMP7][]	0	1985
DB04630	Aldosterone	experimental//investigational	small_molecule	2	Mineralocorticoid receptor (MR)[NR3C2][]//Solute carrier family 12 member 1 (SLC12A1)[SLC12A1][]	0	1986
DB01021	Trichlormethiazide	approved//vet_approved	small_molecule	3	Sodium/potassium-transporting ATPase subunit alpha-1[ATP1A1][inhibitor]//Solute carrier family 12 member 1 (SLC12A1)[SLC12A1][]//Solute carrier family 12 member 3[SLC12A3][inhibitor]	0	1987	0.16
DB01161	Chloroprocaine	approved	small_molecule	2	Sodium channel protein type 10 subunit alpha[SCN10A][inhibitor]//Sodium pump subunit alpha-1 (ATP1A1)[ATP1A1][]	0	1988
DB11362	Selexipag	approved	small_molecule	1	Prostacyclin receptor[PTGIR][agonist]	0	1989.5
DB12462	Ralinepag	investigational	small_molecule	1	Prostacyclin receptor (PTGIR)[PTGIR][]	0	1989.5
DB05260	Gallium nitrate	approved//investigational	small_molecule	4	Interleukin-1 beta (IL1B)[IL1B][]//Osteocalcin[BGLAP][antagonist]//Ribonucleoside-diphosphate reductase subunit M2[RRM2][inhibitor]//V-type proton ATPase subunit B, brain isoform[ATP6V1B2][inhibitor]	0	1991
DB02373	Adenosine monotungstate	experimental	small_molecule	1	Fragile histidine triad protein (FHIT)[FHIT][]	0	1993
DB04173	Fructose	approved//experimental	small_molecule	1	Fragile histidine triad protein (FHIT)[FHIT][]	0	1993
DB04389	Ado-P-Ch2-P-Ps-Ado	experimental	small_molecule	1	Fragile histidine triad protein (FHIT)[FHIT][]	0	1993
DB03461	Nicotinamide adenine dinucleotide phosphate	experimental	small_molecule	5	Aldose reductase (AKR1B1)[AKR1B1][]//Dihydrodiol dehydrogenase type I (AKR1C3)[AKR1C3][]//Glucose-6-phosphate dehydrogenase (G6PD)[G6PD][]//HMG-CoA reductase (HMGCR)[HMGCR][]//Polypeptide deformylase (PDF)[PDF][]	0	1995
DB03159	CRA_8696	experimental	small_molecule	2	Coagulation factor IIa (F2)[F2][]//Urokinase-type plasminogen activator (PLAU)[PLAU][]	0	1996
DB03467	Naringenin	experimental	small_molecule	2	Aromatase (CYP19A1)[CYP19A1][]//Estrogen receptor beta (ESR2)[ESR2][]	0	1997	-0.182
DB01616	Alverine	approved//investigational	small_molecule	1	5-hydroxytryptamine receptor 1A[HTR1A][antagonist]	0	2004	-0.01
DB04970	Lesopitron	investigational	small_molecule	1	5-HT 1A receptor (HTR1A)[HTR1A][]	0	2004
[truncated: 1,093 more rows]

## Sheet: Alarmins #2
Drugbank ID	Drug name	Groups	Drug type	Targets	N Targets	COVID CT	network_rank	cmap_score
DB00026	Anakinra	approved	biotech	Interleukin-1 receptor type 1[IL1R1][antagonist]	1	0.0920372	1
DB00240	Alclometasone	approved	small_molecule	Corticosteroid-binding globulin (SERPINA6)[SERPINA6][]//Glucocorticoid receptor[NR3C1][agonist]	2	0	3	0.076
DB01384	Paramethasone	experimental	small_molecule	Corticosteroid-binding globulin (SERPINA6)[SERPINA6][]//Glucocorticoid receptor[NR3C1][agonist]	2	0	3
DB01410	Ciclesonide	approved//investigational	small_molecule	Corticosteroid-binding globulin (SERPINA6)[SERPINA6][]//Glucocorticoid receptor[NR3C1][agonist]	2	0.0258532	3
DB05122	R1295	investigational	small_molecule	Integrin alpha-4/beta-7 (ITGA4/B7)[ITGA4, ITGB7][]	1	0	5.5
DB09033	Vedolizumab	approved	biotech	Integrin alpha-4[ITGA4][antibody]//Integrin beta-7[ITGB7][antibody]	2	0.00103413	5.5
DB11936	Bempedoic acid	approved//investigational	small_molecule	ATP-citrate synthase[ACLY][inhibitor]	1	0	7
DB12804	Daniquidone	investigational	small_molecule	DNA topoisomerase I (TOP1)[TOP1][]//DNA topoisomerase II (TOP2)[TOP2B, TOP2A][]	2	0	8
DB03070	Selenazole-4-carboxyamide-adenine dinucleotide	experimental	small_molecule	Inosine-5'-monophosphate dehydrogenase 2 (IMPDH2)[IMPDH2][]	1	0	9
DB01179	Podofilox	approved	small_molecule	DNA topoisomerase II (TOP2)[TOP2B, TOP2A][]//Tubulin alpha-4A chain[TUBA4A][inhibitor]//Tubulin beta chain[TUBB][inhibitor]	3	0	10	-0.126
DB01034	Cerulenin	experimental	small_molecule	Fatty acid synthase[FASN][inhibitor]	1	0	11.5
DB05154	Pretomanid	approved	small_molecule	Fatty acid synthase (FASN)[FASN][]	1	0	11.5
DB15496	Didesmethylrocaglamide	experimental	small_molecule	Prohibitin[PHB][inhibitor]//Prohibitin-2[PHB2][inhibitor]	2	0	13
DB01742	(3r)-1-Acetyl-3-Methylpiperidine	experimental	small_molecule	Rotamase A (PPIA)[PPIA][]	1	0	15
DB02419	Ethyl Oxo(Piperidin-1-Yl)Acetate	experimental	small_molecule	Rotamase A (PPIA)[PPIA][]	1	0	15
DB08168	Coumarin 120	experimental	small_molecule	Rotamase A (PPIA)[PPIA][]	1	0	15
DB00294	Etonogestrel	approved//investigational	small_molecule	Estrogen receptor alpha[ESR1][agonist]//Progesterone receptor[PGR][agonist]	2	0	19
DB00304	Desogestrel	approved	small_molecule	Estrogen receptor alpha[ESR1][agonist]//Progesterone receptor (PGR)[PGR][]	2	0	19
DB00603	Medroxyprogesterone acetate	approved//investigational	small_molecule	Estrogen receptor alpha[ESR1][agonist]//Progesterone receptor[PGR][agonist]	2	0	19
DB00823	Ethynodiol diacetate	approved	small_molecule	Estrogen receptor alpha[ESR1][agonist]//Progesterone receptor[PGR][agonist]	2	0	19
DB00957	Norgestimate	approved//investigational	small_molecule	Estrogen receptor alpha[ESR1][agonist]//Progesterone receptor (PGR)[PGR][]	2	0	19
DB00741	Hydrocortisone	approved//vet_approved	small_molecule	Annexin A1[ANXA1][agonist]//Glucocorticoid receptor[NR3C1][agonist]	2	0.0217166	25.5	-0.346
DB14538	Hydrocortisone aceponate	experimental//vet_approved	small_molecule	Annexin A1[ANXA1][]//Glucocorticoid receptor[NR3C1][]	2	0	25.5
DB14539	Hydrocortisone acetate	approved//vet_approved	small_molecule	Annexin A1[ANXA1][]//Glucocorticoid receptor[NR3C1][]	2	0	25.5
DB14540	Hydrocortisone butyrate	approved//vet_approved	small_molecule	Annexin A1[ANXA1][]//Glucocorticoid receptor[NR3C1][]	2	0	25.5
DB14541	Hydrocortisone cypionate	approved//investigational//vet_approved	small_molecule	Annexin A1[ANXA1][]//Glucocorticoid receptor[NR3C1][]	2	0	25.5
DB14542	Hydrocortisone phosphate	approved//vet_approved	small_molecule	Annexin A1[ANXA1][]//Glucocorticoid receptor[NR3C1][]	2	0	25.5
DB14543	Hydrocortisone probutate	approved//vet_approved	small_molecule	Annexin A1[ANXA1][]//Glucocorticoid receptor[NR3C1][]	2	0	25.5
DB14544	Hydrocortisone valerate	approved//vet_approved	small_molecule	Annexin A1[ANXA1][]//Glucocorticoid receptor[NR3C1][]	2	0	25.5
DB01030	Topotecan	approved//investigational	small_molecule	DNA topoisomerase I (TOP1)[TOP1][]	1	0	38
DB04690	Camptothecin	experimental	small_molecule	DNA topoisomerase I (TOP1)[TOP1][]	1	0	38	0.318
DB04882	Edotecarin	investigational	small_molecule	DNA topoisomerase I (TOP1)[TOP1][]	1	0	38
DB05482	7-ethyl-10-hydroxycamptothecin	investigational	small_molecule	DNA topoisomerase I (TOP1)[TOP1][]	1	0	38
DB05630	Sodium stibogluconate	approved//investigational	small_molecule	DNA topoisomerase 1[TOP1][inhibitor]	1	0	38
DB05806	Cositecan	investigational	small_molecule	DNA topoisomerase I (TOP1)[TOP1][]	1	0	38
DB06159	Rubitecan	investigational	small_molecule	DNA topoisomerase I (TOP1)[TOP1][]	1	0	38
DB06362	Becatecarin	investigational	small_molecule	DNA topoisomerase I (TOP1)[TOP1][]	1	0	38
DB11948	Lapachone	investigational	small_molecule	DNA topoisomerase I (TOP1)[TOP1][]	1	0	38
DB12124	Namitecan	investigational	small_molecule	DNA topoisomerase I (TOP1)[TOP1][]	1	0	38
DB12185	Exatecan	investigational	small_molecule	DNA topoisomerase I (TOP1)[TOP1][]	1	0	38
DB12222	Lurtotecan	investigational	small_molecule	DNA topoisomerase I (TOP1)[TOP1][]	1	0	38
DB12384	AR-67	investigational	small_molecule	DNA topoisomerase I (TOP1)[TOP1][]	1	0	38
DB12385	10-hydroxycamptothecin	investigational	small_molecule	DNA topoisomerase I (TOP1)[TOP1][]	1	0	38
DB12459	Belotecan	investigational	small_molecule	DNA topoisomerase I (TOP1)[TOP1][]	1	0	38
DB12515	9-aminocamptothecin	investigational	small_molecule	DNA topoisomerase I (TOP1)[TOP1][]	1	0	38
DB12868	Intoplicine	investigational	small_molecule	DNA topoisomerase I (TOP1)[TOP1][]	1	0	38
DB06781	Difluprednate	approved	small_molecule	Glucocorticoid receptor[NR3C1][agonist]//Phospholipase A2 inhibitory protein (PA2IP)[ANXA1][]	2	0	47
DB14017	H3B-8800	investigational	small_molecule	Splicing factor 3B subunit 1[SF3B1][inhibitor]	1	0	48
DB04967	Lucanthone	investigational	small_molecule	DNA topoisomerase 1[TOP1][inhibitor]//DNA topoisomerase 2-alpha[TOP2A][inhibitor]//DNA topoisomerase II (TOP2)[TOP2B][]//DNA-(apurinic or apyrimidinic site) lyase[APEX1][inhibitor]	4	0	49
DB00834	Mifepristone	approved//investigational	small_molecule	Glucocorticoid receptor (NR3C1)[NR3C1][]//Progesterone receptor[PGR][antagonist]	2	0	50.5	-0.002
DB08867	Ulipristal	approved	small_molecule	Glucocorticoid receptor[NR3C1][antagonist]//Progesterone receptor[PGR][modulator]	2	0	50.5
DB02998	Metribolone	experimental	small_molecule	Androgen receptor (AR)[AR][]//Progesterone receptor (PGR)[PGR][]	2	0	52.5
DB09123	Dienogest	approved	small_molecule	Androgen receptor[AR][antagonist]//Progesterone receptor[PGR][agonist]	2	0	52.5
DB00351	Megestrol acetate	approved//investigational//vet_approved	small_molecule	Progesterone receptor[PGR][agonist]	1	0	60.5
DB00378	Dydrogesterone	approved//investigational//withdrawn	small_molecule	Progesterone receptor (PGR)[PGR][]	1	0	60.5	0.296
DB00717	Norethisterone	approved	small_molecule	Progesterone receptor (PGR)[PGR][]	1	0	60.5	-0.044
DB01431	Allylestrenol	experimental	small_molecule	Progesterone receptor[PGR][agonist]	1	0	60.5
DB04787	Tanaproget	investigational	small_molecule	Progesterone receptor (PGR)[PGR][]	1	0	60.5
DB05253	Telapristone acetate	investigational	small_molecule	Progesterone receptor (PGR)[PGR][]	1	0	60.5
DB06680	Asoprisnil	investigational	small_molecule	Progesterone receptor (PGR)[PGR][]	1	0	60.5
DB06713	Norelgestromin	approved//investigational	small_molecule	Progesterone receptor[PGR][agonist]	1	0	60.5
DB06730	Gestodene	investigational	small_molecule	Progesterone receptor[PGR][binder//activator]	1	0	60.5
DB09124	Medrogestone	approved	small_molecule	Progesterone receptor[PGR][ligand]	1	0	60.5
DB11971	Vilaprisan	investigational	small_molecule	Progesterone receptor (PGR)[PGR][]	1	0	60.5
DB12637	Onapristone	investigational	small_molecule	Progesterone receptor (PGR)[PGR][]	1	0	60.5
DB13857	Demegestone	experimental	small_molecule	Progesterone receptor[PGR][agonist]	1	0	60.5
DB14583	Segesterone acetate	approved//experimental//investigational	small_molecule	Progesterone receptor[PGR][agonist//activator]	1	0	60.5
DB05846	Mito-4509	investigational	small_molecule	Androgen receptor (AR)[AR][]//Estrogen receptor (ESR)[ESR1][]	2	0	68
DB00276	Amsacrine	approved//investigational	small_molecule	DNA topoisomerase II (TOP2)[TOP2B, TOP2A][]	1	0	72.5
DB00467	Enoxacin	approved//investigational	small_molecule	DNA topoisomerase II (TOP2)[TOP2B, TOP2A][]	1	0	72.5	0.198
DB00779	Nalidixic acid	approved//investigational	small_molecule	DNA topoisomerase II (TOP2)[TOP2B, TOP2A][]	1	0	72.5	0.289
DB01051	Novobiocin	approved//investigational//vet_approved	small_molecule	DNA topoisomerase II (TOP2)[TOP2B, TOP2A][]	1	0	72.5	-0.068
DB06071	DTS-201	investigational	small_molecule	DNA topoisomerase II (TOP2)[TOP2B, TOP2A][]	1	0	72.5
DB06160	Garenoxacin	investigational	small_molecule	DNA topoisomerase II (TOP2)[TOP2B, TOP2A][]	1	0	72.5
DB11617	Aclarubicin	investigational	small_molecule	DNA topoisomerase II (TOP2)[TOP2B, TOP2A][]	1	0	72.5
DB12134	Gepotidacin	investigational	small_molecule	DNA topoisomerase II (TOP2)[TOP2B, TOP2A][]	1	0	72.5
DB00108	Natalizumab	approved//investigational	biotech	Integrin alpha-4[ITGA4][antibody]	1	0	79.5
DB00361	Vinorelbine	approved//investigational	small_molecule	Tubulin beta chain[TUBB][antagonist//inhibitor]	1	0.00103413	79.5
DB00541	Vincristine	approved//investigational	small_molecule	Tubulin beta chain[TUBB][inhibitor]	1	0.00310238	79.5
DB01394	Colchicine	approved	small_molecule	Tubulin beta chain[TUBB][inhibitor//binder]	1	0.0382627	79.5	0.092
DB11641	Vinflunine	approved//investigational	small_molecule	Tubulin beta chain[TUBB][inhibitor]	1	0	79.5
DB11731	Depatuxizumab mafodotin	investigational	biotech	Tubulin beta chain[TUBB][nucleotide exchange blocker]	1	0	79.5
DB00180	Flunisolide	approved//investigational	small_molecule	Glucocorticoid receptor (NR3C1)[NR3C1][]	1	0	97	0.144
DB00324	Fluorometholone	approved//investigational	small_molecule	Glucocorticoid receptor (NR3C1)[NR3C1][]	1	0	97	-0.228
DB00394	Beclomethasone dipropionate	approved//investigational	small_molecule	Glucocorticoid receptor[NR3C1][agonist]	1	0	97
DB00443	Betamethasone	approved//vet_approved	small_molecule	Glucocorticoid receptor (NR3C1)[NR3C1][]	1	0	97	-0.275
DB00588	Fluticasone propionate	approved	small_molecule	Glucocorticoid receptor[NR3C1][agonist]	1	0	97
DB00596	Ulobetasol	approved	small_molecule	Glucocorticoid receptor[NR3C1][agonist]	1	0	97
DB00620	Triamcinolone	approved//vet_approved	small_molecule	Glucocorticoid receptor (NR3C1)[NR3C1][]	1	0	97	0.157
DB00635	Prednisone	approved//vet_approved	small_molecule	Glucocorticoid receptor (NR3C1)[NR3C1][]	1	0.0041365	97	-0.005
DB00663	Flumethasone	approved//vet_approved	small_molecule	Glucocorticoid receptor[NR3C1][agonist]	1	0	97	0.1
DB00764	Mometasone	approved//vet_approved	small_molecule	Glucocorticoid receptor (NR3C1)[NR3C1][]	1	0	97	-0.11
DB00769	Hydrocortamate	approved	small_molecule	Glucocorticoid receptor (NR3C1)[NR3C1][]	1	0	97
DB00860	Prednisolone	approved//vet_approved	small_molecule	Glucocorticoid receptor (NR3C1)[NR3C1][]	1	0	97	0.297
DB00959	Methylprednisolone	approved//vet_approved	small_molecule	Glucocorticoid receptor[NR3C1][agonist]	1	0.0879007	97	0.279
DB01013	Clobetasol propionate	approved	small_molecule	Glucocorticoid receptor[NR3C1][agonist]	1	0	97
DB01222	Budesonide	approved	small_molecule	Glucocorticoid receptor (NR3C1)[NR3C1][]	1	0.0351603	97	-0.113
DB01234	Dexamethasone	approved//investigational//vet_approved	small_molecule	Glucocorticoid receptor (NR3C1)[NR3C1][]	1	0.0124095	97	0.325
DB05423	ORG-34517	investigational	small_molecule	Glucocorticoid receptor (NR3C1)[NR3C1][]	1	0	97
DB05442	Etiprednol dicloacetate	investigational	small_molecule	Glucocorticoid receptor (NR3C1)[NR3C1][]	1	0	97
DB08906	Fluticasone furoate	approved	small_molecule	Glucocorticoid receptor[NR3C1][agonist]	1	0	97
DB09383	Meprednisone	approved//investigational	small_molecule	Glucocorticoid receptor (NR3C1)[NR3C1][]	1	0	97
DB11921	Deflazacort	approved//investigational	small_molecule	Glucocorticoid receptor (NR3C1)[NR3C1][]	1	0	97
DB12041	Mapracorat	investigational	small_molecule	Glucocorticoid receptor (NR3C1)[NR3C1][]	1	0	97
DB12280	AZD-5423	investigational	small_molecule	Glucocorticoid receptor (NR3C1)[NR3C1][]	1	0	97
DB13158	Clobetasone	approved	small_molecule	Glucocorticoid receptor[NR3C1][agonist]	1	0	97
DB13867	Fluticasone	approved//experimental	small_molecule	Glucocorticoid receptor[NR3C1][agonist]	1	0	97	0.368
DB14512	Mometasone furoate	approved//investigational//vet_approved	small_molecule	Glucocorticoid receptor[NR3C1][]	1	0	97
DB14676	Fagrocorat	experimental	small_molecule	Glucocorticoid receptor (NR3C1)[NR3C1][]	1	0	97
DB14976	Relacorilant	investigational	small_molecule	Glucocorticoid receptor (NR3C1)[NR3C1][]	1	0	97
DB15566	Prednisolone acetate	approved//vet_approved	small_molecule	Glucocorticoid receptor[NR3C1][agonist]	1	0.00103413	97
DB00380	Dexrazoxane	approved//withdrawn	small_molecule	DNA topoisomerase 2-alpha[TOP2A][inhibitor]//DNA topoisomerase II (TOP2)[TOP2B][]	2	0	120.5
DB00444	Teniposide	approved	small_molecule	DNA topoisomerase 2-alpha[TOP2A][inhibitor]//DNA topoisomerase II (TOP2)[TOP2B][]	2	0	120.5
DB00487	Pefloxacin	approved	small_molecule	DNA topoisomerase II (TOP2)[TOP2A, TOP2B][]	1	0	120.5
DB00694	Daunorubicin	approved	small_molecule	DNA topoisomerase 2-alpha[TOP2A][inhibitor]//DNA topoisomerase 2-beta[TOP2B][inhibitor]	2	0.00103413	120.5	0.084
DB00773	Etoposide	approved	small_molecule	DNA topoisomerase 2-alpha[TOP2A][inhibitor]//DNA topoisomerase II (TOP2)[TOP2B][]	2	0.00517063	120.5	0.302
DB00817	Rosoxacin	approved//investigational	small_molecule	DNA topoisomerase II (TOP2)[TOP2A, TOP2B][]	1	0	120.5
DB00827	Cinoxacin	approved//investigational//withdrawn	small_molecule	DNA topoisomerase II (TOP2)[TOP2A, TOP2B][]	1	0	120.5	0.194
DB00978	Lomefloxacin	approved//investigational	small_molecule	DNA topoisomerase II (TOP2)[TOP2A, TOP2B][]	1	0	120.5	0.08
DB01177	Idarubicin	approved	small_molecule	DNA topoisomerase II (TOP2)[TOP2A, TOP2B][]	1	0	120.5
DB01204	Mitoxantrone	approved//investigational	small_molecule	DNA topoisomerase 2-alpha[TOP2A][inhibitor]//DNA topoisomerase II (TOP2)[TOP2B][]	2	0.00103413	120.5	-0.249
DB03966	Clorobiocin	experimental	small_molecule	DNA topoisomerase II (TOP2)[TOP2A, TOP2B][]	1	0	120.5
DB04576	Fleroxacin	experimental	small_molecule	DNA topoisomerase 2-alpha[TOP2A][inhibitor]//DNA topoisomerase II (TOP2)[TOP2B][]	2	0	120.5
DB04858	Tirapazamine	investigational	small_molecule	DNA topoisomerase II (TOP2)[TOP2A, TOP2B][]	1	0	120.5
DB04975	Banoxantrone	investigational	small_molecule	DNA topoisomerase II (TOP2)[TOP2A, TOP2B][]	1	0	120.5
DB06193	Pixantrone	approved//investigational//servier	small_molecule	DNA topoisomerase II (TOP2)[TOP2A, TOP2B][]	1	0	120.5
DB11999	Vosaroxin	investigational	small_molecule	DNA topoisomerase II (TOP2)[TOP2A, TOP2B][]	1	0	120.5
DB12410	Sabarubicin	investigational	small_molecule	DNA topoisomerase II (TOP2)[TOP2A, TOP2B][]	1	0	120.5
DB13103	GPX-150	investigational	small_molecule	DNA topoisomerase II (TOP2)[TOP2A, TOP2B][]	1	0	120.5
DB04865	Omacetaxine mepesuccinate	approved//investigational	small_molecule	60S ribosomal protein L3[RPL3][antagonist]	1	0	130
DB00269	Chlorotrianisene	investigational//withdrawn	small_molecule	Estrogen receptor (ESR)[ESR1][]	1	0	148
DB00539	Toremifene	approved//investigational	small_molecule	Estrogen receptor (ESR)[ESR1][]	1	0	148
DB00655	Estrone	approved	small_molecule	Estrogen receptor (ESR)[ESR1][]	1	0	148	-0.152
DB00882	Clomifene	approved//investigational	small_molecule	Estrogen receptor alpha[ESR1][antagonist//agonist]	1	0	148	0.194
DB00890	Dienestrol	approved//investigational	small_molecule	Estrogen receptor (ESR)[ESR1][]	1	0	148	-0.384
DB00947	Fulvestrant	approved//investigational	small_molecule	Estrogen receptor alpha[ESR1][antagonist]	1	0.00103413	148	0.019
DB00977	Ethinylestradiol	approved	small_molecule	Estrogen receptor alpha[ESR1][agonist]	1	0	148
DB01357	Mestranol	approved	small_molecule	Estrogen receptor (ESR)[ESR1][]	1	0	148	0.342
DB04468	Afimoxifene	investigational	small_molecule	Estrogen receptor (ESR)[ESR1][]	1	0	148
DB04573	Estriol	approved//investigational//vet_approved	small_molecule	Estrogen receptor alpha[ESR1][agonist]	1	0	148	0.078
DB04574	Estrone sulfate	approved	small_molecule	Estrogen receptor alpha[ESR1][agonist]	1	0	148
DB04575	Quinestrol	approved	small_molecule	Estrogen receptor (ESR)[ESR1][]	1	0	148
DB04938	Ospemifene	approved//investigational	small_molecule	Estrogen receptor alpha[ESR1][antagonist//agonist]	1	0	148
DB05966	TAS-108	investigational	small_molecule	Estrogen receptor (ESR)[ESR1][]	1	0	148
DB06401	Bazedoxifene	approved//investigational	small_molecule	Estrogen receptor (ESR)[ESR1][]	1	0	148
DB06735	Enclomiphene	investigational	small_molecule	Estrogen receptor (ESR)[ESR1][]	1	0	148
DB06871	17-METHYL-17-ALPHA-DIHYDROEQUILENIN	experimental	small_molecule	Estrogen receptor (ESR)[ESR1][]	1	0	148
DB07708	3-CHLORO-2-(4-HYDROXYPHENYL)-2H-INDAZOL-5-OL	experimental	small_molecule	Estrogen receptor (ESR)[ESR1][]	1	0	148
DB07712	3-ETHYL-2-(4-HYDROXYPHENYL)-2H-INDAZOL-5-OL	experimental	small_molecule	Estrogen receptor (ESR)[ESR1][]	1	0	148
DB08398	2-Amino-1-methyl-6-phenylimidazo(4,5-b)pyridine	investigational	small_molecule	Estrogen receptor (ESR)[ESR1][]	1	0	148
DB08576	1-(5-TERT-BUTYL-1,3,4-OXADIAZOL-2-YL)-2-(METHYLAMINO)ETHANONE	experimental	small_molecule	Estrogen receptor (ESR)[ESR1][]	1	0	148
DB09070	Tibolone	approved//investigational	small_molecule	Estrogen receptor alpha[ESR1][antagonist//agonist]	1	0	148
DB09317	Synthetic Conjugated Estrogens, A	approved	small_molecule	Estrogen receptor alpha[ESR1][ligand]	1	0	148
DB09318	Synthetic Conjugated Estrogens, B	approved	small_molecule	Estrogen receptor alpha[ESR1][ligand]	1	0	148
DB09369	Polyestradiol phosphate	approved	small_molecule	Estrogen receptor alpha[ESR1][agonist]	1	0	148
DB11619	Gestrinone	approved	small_molecule	Estrogen receptor (ESR)[ESR1][]	1	0	148
DB12235	Estetrol	investigational	small_molecule	Estrogen receptor (ESR)[ESR1][]	1	0	148
DB12487	Promestriene	investigational	small_molecule	Estrogen receptor (ESR)[ESR1][]	1	0	148
DB12672	Icaritin	investigational	small_molecule	Estrogen receptor (ESR)[ESR1][]	1	0	148
DB13310	Ormeloxifene	experimental	small_molecule	Estrogen receptor (ESR)[ESR1][]	1	0	148
DB13472	Cyclofenil	experimental	small_molecule	Estrogen receptor (ESR)[ESR1][]	1	0	148
DB13981	Nomegestrol acetate	investigational	small_molecule	Estrogen receptor (ESR)[ESR1][]	1	0	148
DB14641	Estriol tripropionate	experimental	small_molecule	Estrogen receptor alpha[ESR1][]	1	0	148
DB15138	AZD-9496	investigational	small_molecule	Estrogen receptor (ESR)[ESR1][]	1	0	148
DB15641	Droloxifene	investigational	small_molecule	Estrogen receptor (ESR)[ESR1][]	1	0	148
DB00997	Doxorubicin	approved//investigational	small_molecule	DNA topoisomerase II (TOP2)[TOP2B, TOP2A][]//TERT messenger RNA (TERT mRNA)[TERT][]	2	0.0041365	166	-0.298
DB06772	Cabazitaxel	approved	small_molecule	Tubulin alpha-4A chain[TUBA4A][binder]//Tubulin beta-1 chain[TUBB1][binder]	2	0	167
DB12539	Oltipraz	investigational	small_molecule	Tissue transglutaminase (TG2)[TGM2][]	1	0	168.5
DB13853	Anethole trithione	approved//experimental	small_molecule	Tissue transglutaminase (TG2)[TGM2][]	1	0	168.5
DB01024	Mycophenolic acid	approved	small_molecule	Inosine-5'-monophosphate dehydrogenase 1[IMPDH1][inhibitor]//Inosine-5'-monophosphate dehydrogenase 2[IMPDH2][inhibitor]	2	0	170	0.338
DB08888	Ocriplasmin	approved	biotech	Fibronectin[FN1][cleavage]	1	0	171
DB00928	Azacitidine	approved//investigational	small_molecule	DNA (cytosine-5)-methyltransferase 1[DNMT1][inhibitor]	1	0	172.5	-0.019
DB01262	Decitabine	approved//investigational	small_molecule	DNA (cytosine-5)-methyltransferase 1[DNMT1][inhibitor]	1	0	172.5	0.268
DB00445	Epirubicin	approved	small_molecule	Chromodomain-helicase-DNA-binding protein 1[CHD1][antagonist]//DNA topoisomerase II (TOP2)[TOP2B, TOP2A][]	2	0	174
DB11942	Selinexor	approved//investigational	small_molecule	Exportin-1[XPO1][inhibitor]	1	0	175
DB00385	Valrubicin	approved	small_molecule	DNA topoisomerase 2-alpha[TOP2A][inhibitor]	1	0	177.5
DB01208	Sparfloxacin	approved//investigational//withdrawn	small_molecule	DNA topoisomerase 2-alpha[TOP2A][inhibitor]	1	0	177.5
DB06013	Aldoxorubicin	investigational	small_molecule	DNA topoisomerase 2-alpha[TOP2A][inhibitor]	1	0	177.5
DB09047	Finafloxacin	approved//investigational	small_molecule	DNA topoisomerase 2-alpha[TOP2A][inhibitor]	1	0	177.5
DB00172	Proline	nutraceutical	small_molecule	Rotamase A (PPIA)[PPIA][]//Rotamase B (PPIB)[PPIB][]	2	0	180
DB02116	Olomoucine	experimental	small_molecule	Cyclin-dependent kinase 5 (CDK5)[CDK5][]	1	0	182
DB03428	SU9516	experimental	small_molecule	Cyclin-dependent kinase 5 (CDK5)[CDK5][]	1	0	182
DB04014	Alsterpaullone	experimental	small_molecule	Cyclin-dependent kinase 5 (CDK5)[CDK5][]	1	0	182	-0.06
DB00591	Fluocinolone acetonide	approved//investigational//vet_approved	small_molecule	Annexin A1[ANXA1][inducer]//Annexin A2[ANXA2][inducer]//Annexin A3[ANXA3][inducer]//Annexin A4[ANXA4][inducer]//Annexin A5[ANXA5][inducer]//Glucocorticoid receptor[NR3C1][agonist]	6	0	184.5
DB08651	3'-THIO-THYMIDINE-5'-PHOSPHATE	experimental	small_molecule	DNA topoisomerase II beta (TOP2B)[TOP2B][]	1	0	184.5
DB01708	Prasterone	approved//investigational//nutraceutical	small_molecule	Androgen receptor (AR)[AR][]//Glucose-6-phosphate dehydrogenase (G6PD)[G6PD][]	2	0	186	0.056
DB01248	Docetaxel	approved//investigational	small_molecule	Microtubule-associated protein 2[MAP2][]//Microtubule-associated protein 4[MAP4][]//Microtubule-associated protein tau[MAPT][]//Tubulin beta-1 chain[TUBB1][]	4	0.00103413	187
DB00499	Flutamide	approved//investigational	small_molecule	Androgen receptor (AR)[AR][]	1	0	204	0.058
DB00621	Oxandrolone	approved//investigational	small_molecule	Androgen receptor[AR][agonist]	1	0	204
DB00624	Testosterone	approved//investigational	small_molecule	Androgen receptor[AR][agonist]	1	0	204	0.094
DB00665	Nilutamide	approved//investigational	small_molecule	Androgen receptor[AR][antagonist]	1	0	204	-0.192
DB00858	Drostanolone	illicit	small_molecule	Androgen receptor[AR][agonist]	1	0	204
DB00984	Nandrolone phenpropionate	approved//illicit//investigational	small_molecule	Androgen receptor[AR][agonist]	1	0	204
DB01128	Bicalutamide	approved	small_molecule	Androgen receptor[AR][antagonist]	1	0.00103413	204
DB01420	Testosterone propionate	approved//investigational//vet_approved//withdrawn	small_molecule	Androgen receptor[AR][agonist]	1	0	204
DB01481	1-Testosterone	experimental//illicit//investigational	small_molecule	Androgen receptor (AR)[AR][]	1	0	204
DB01493	Ethylestrenol	withdrawn	small_molecule	Androgen receptor (AR)[AR][]	1	0	204
DB01541	Boldenone	illicit//vet_approved	small_molecule	Androgen receptor[AR][agonist]	1	0	204
DB01564	Calusterone	experimental//illicit	small_molecule	Androgen receptor (AR)[AR][]	1	0	204
DB02901	Stanolone	illicit//investigational	small_molecule	Androgen receptor (AR)[AR][]	1	0	204
DB04839	Cyproterone acetate	approved//investigational	small_molecule	Androgen receptor[AR][antagonist]	1	0	204
DB05107	16-Bromoepiandrosterone	investigational	small_molecule	Androgen receptor (AR)[AR][]	1	0	204
DB05234	LGD2941	investigational	small_molecule	Androgen receptor (AR)[AR][]	1	0	204
DB06133	Dimethylcurcumin	investigational	small_molecule	Androgen receptor[AR][inhibitor]	1	0	204
DB06412	Oxymetholone	approved//illicit	small_molecule	Androgen receptor[AR][agonist//activator]	1	0	204
DB06710	Methyltestosterone	approved	small_molecule	Androgen receptor[AR][agonist]	1	0	204
DB06718	Stanozolol	approved//vet_approved	small_molecule	Androgen receptor[AR][agonist]	1	0	204
DB08804	Nandrolone decanoate	approved//illicit	small_molecule	Androgen receptor[AR][agonist]	1	0	204
DB08899	Enzalutamide	approved	small_molecule	Androgen receptor[AR][inhibitor]	1	0	204
DB11429	Mibolerone	vet_approved	small_molecule	Androgen receptor (AR)[AR][]	1	0	204
DB11901	Apalutamide	approved//investigational	small_molecule	Androgen receptor[AR][antagonist]	1	0	204
DB12415	Galeterone	investigational	small_molecule	Androgen receptor (AR)[AR][]	1	0	204
DB12499	Clascoterone	investigational	small_molecule	Androgen receptor (AR)[AR][]	1	0	204
DB12941	Darolutamide	approved//investigational	small_molecule	Androgen receptor[AR][antagonist]	1	0	204
DB13169	Nandrolone	experimental//investigational	small_molecule	Androgen receptor (AR)[AR][]	1	0	204
DB13943	Testosterone cypionate	approved	small_molecule	Androgen receptor[AR][agonist]	1	0	204
DB13944	Testosterone enanthate	approved	small_molecule	Androgen receptor[AR][agonist]	1	0.00103413	204
DB13946	Testosterone undecanoate	approved//investigational	small_molecule	Androgen receptor[AR][agonist]	1	0	204
DB14639	Boldenone undecylenate	illicit//vet_approved	small_molecule	Androgen receptor[AR][]	1	0	204
DB14655	Drostanolone propionate	approved//illicit	small_molecule	Androgen receptor (AR)[AR][]	1	0	204
DB04545	Afegostat	experimental//investigational	small_molecule	Glucosylceramidase (GBA)[GBA][]	1	0	221.5
DB08876	Taliglucerase alfa	approved//investigational	biotech	Glucosylceramidase (GBA)[GBA][]	1	0	221.5
DB01395	Drospirenone	approved	small_molecule	Androgen receptor[AR][antagonist]//Mineralocorticoid receptor (MR)[NR3C2][]//Progesterone receptor[PGR][agonist]	3	0	223
DB02498	Carba-nicotinamide-adenine-dinucleotide	experimental	small_molecule	Poly [ADP-ribose] polymerase 1 (PARP1)[PARP1][]	1	0	231
DB02597	[2(R,S)-2-Sulfanylheptanoyl]-Phe-Ala	experimental	small_molecule	Poly [ADP-ribose] polymerase 1 (PARP1)[PARP1][]	1	0	231
DB02669	RB106	experimental	small_molecule	Poly [ADP-ribose] polymerase 1 (PARP1)[PARP1][]	1	0	231
DB02690	NU1025	experimental	small_molecule	Poly [ADP-ribose] polymerase 1 (PARP1)[PARP1][]	1	0	231	-0.02
DB03073	3-Methoxybenzamide	experimental	small_molecule	Poly [ADP-ribose] polymerase 1 (PARP1)[PARP1][]	1	0	231
DB03509	2-(4-Chlorophenyl)-5-Quinoxalinecarboxamide	experimental	small_molecule	Poly [ADP-ribose] polymerase 1 (PARP1)[PARP1][]	1	0	231
DB03722	3,4-Dihydro-5-Methyl-Isoquinolinone	experimental	small_molecule	Poly [ADP-ribose] polymerase 1 (PARP1)[PARP1][]	1	0	231
DB04010	2-(3'-Methoxyphenyl) Benzimidazole-4-Carboxamide	experimental	small_molecule	Poly [ADP-ribose] polymerase 1 (PARP1)[PARP1][]	1	0	231
DB06397	Nicaraven	investigational	small_molecule	Poly [ADP-ribose] polymerase 1 (PARP1)[PARP1][]	1	0	231
DB07096	6-AMINO-BENZO[DE]ISOQUINOLINE-1,3-DIONE	experimental	small_molecule	Poly [ADP-ribose] polymerase 1 (PARP1)[PARP1][]	1	0	231
DB07330	A-620223	experimental	small_molecule	Poly [ADP-ribose] polymerase 1 (PARP1)[PARP1][]	1	0	231
DB07677	2-methyl-3,5,7,8-tetrahydro-4H-thiopyrano[4,3-d]pyrimidin-4-one	experimental	small_molecule	Poly [ADP-ribose] polymerase 1 (PARP1)[PARP1][]	1	0	231
DB08058	4-[3-(1,4-diazepan-1-ylcarbonyl)-4-fluorobenzyl]phthalazin-1(2H)-one	experimental	small_molecule	Poly [ADP-ribose] polymerase 1 (PARP1)[PARP1][]	1	0	231
DB08348	N~2~,N~2~-DIMETHYL-N~1~-(6-OXO-5,6-DIHYDROPHENANTHRIDIN-2-YL)GLYCINAMIDE	experimental	small_molecule	Poly [ADP-ribose] polymerase 1 (PARP1)[PARP1][]	1	0	231
DB15637	Fluzoparib	investigational	small_molecule	Poly [ADP-ribose] polymerase 1 (PARP1)[PARP1][]	1	0	231
DB03948	6-Chloropurine Riboside, 5'-Monophosphate	experimental	small_molecule	Amidophosphoribosyltransferase (PPAT)[PPAT][]//Inosine-5'-monophosphate dehydrogenase 2 (IMPDH2)[IMPDH2][]	2	0	240
DB13949	Ferric cation	approved	small_molecule	Transferrin receptor protein 1[TFRC][agonist]	1	0	240
DB14520	Tetraferric tricitrate decahydrate	approved	small_molecule	Transferrin receptor protein 1[TFRC][]	1	0	240
DB13627	Oxolinic acid	experimental	small_molecule	DNA topoisomerase II (TOP2)[TOP2B, TOP2A][]//Transient receptor potential cation channel V1 (TRPV1)[TRPV1][]	2	0	242	-0.152
DB03851	Carbazole Butanoic Acid	experimental	small_molecule	Fatty acid-binding protein 4 (FABP4)[FABP4][]//Fatty acid-binding protein 5 (FABP5)[FABP5][]	2	0	243
DB03106	scyllo-inositol	investigational	small_molecule	Amyloid beta A4 protein (APP)[APP][]	1	0	247
DB09148	Florbetaben (18F)	approved	small_molecule	Amyloid beta A4 protein[APP][binder]	1	0	247
DB09149	Florbetapir (18F)	approved//investigational	small_molecule	Amyloid beta A4 protein (APP)[APP][]	1	0	247
DB09151	Flutemetamol (18F)	approved//investigational	small_molecule	Amyloid beta A4 protein[APP][binder]	1	0	247
DB11715	Bapineuzumab	investigational	biotech	Amyloid beta A4 protein (APP)[APP][]	1	0	247
DB12005	Nirogacestat	investigational	small_molecule	Amyloid beta A4 protein (APP)[APP][]	1	0	247
DB12969	Methylinositol	investigational	small_molecule	Amyloid beta A4 protein (APP)[APP][]	1	0	247
DB14059	SC-236	experimental//investigational	small_molecule	Nuclear factor NF-kappa-B complex[NFKB1, RELA, NFKB2][inhibitor]	1	0	251
DB00396	Progesterone	approved//vet_approved	small_molecule	Mineralocorticoid receptor[NR3C2][antagonist//agonist]//Progesterone receptor (PGR)[PGR][]	2	0	252	-0.071
DB00002	Cetuximab	approved	biotech	Epidermal growth factor receptor[EGFR][antagonist]	1	0.00103413	259.5
DB00317	Gefitinib	approved//investigational	small_molecule	Epidermal growth factor receptor (EGFR)[EGFR][]	1	0	259.5	0.215
DB01269	Panitumumab	approved//investigational	biotech	Epidermal growth factor receptor[EGFR][suppressor]	1	0	259.5
DB05524	Pelitinib	investigational	small_molecule	Epidermal growth factor receptor (EGFR)[EGFR][]	1	0	259.5
DB07662	PD-168393	experimental	small_molecule	Epidermal growth factor receptor (EGFR)[EGFR][]	1	0	259.5
DB09330	Osimertinib	approved	small_molecule	Epidermal growth factor receptor (EGFR)[EGFR][]	1	0	259.5
DB09559	Necitumumab	approved//investigational	biotech	Epidermal growth factor receptor[EGFR][antagonist]	1	0	259.5
DB11737	Icotinib	experimental//investigational	small_molecule	Epidermal growth factor receptor (EGFR)[EGFR][]	1	0	259.5
DB11907	Rociletinib	investigational	small_molecule	Epidermal growth factor receptor (EGFR)[EGFR][]	1	0	259.5
DB11916	Indium In-111	investigational	small_molecule	Epidermal growth factor receptor (EGFR)[EGFR][]	1	0	259.5
DB12202	Zalutumumab	investigational	biotech	Epidermal growth factor receptor[EGFR][antagonist]	1	0	259.5
DB12966	Falnidamol	investigational	small_molecule	Epidermal growth factor receptor (EGFR)[EGFR][]	1	0	259.5
DB13164	Olmutinib	investigational	small_molecule	Epidermal growth factor receptor[EGFR][inhibitor]	1	0	259.5
DB15078	Rogaratinib	investigational	small_molecule	Epidermal growth factor receptor (EGFR)[EGFR][]	1	0	259.5
DB00762	Irinotecan	approved//investigational//servier	small_molecule	DNA topoisomerase I (TOP1)[TOP1][]//DNA topoisomerase I, mitochondrial[TOP1MT][inhibitor]	2	0	267.5	0.119
DB07795	Fisetin	experimental	small_molecule	Cyclin-dependent kinase 6 (CDK6)[CDK6][]//Fatty acid synthase (FASN)[FASN][]	2	0	267.5	0.136
DB11117	Undecylenic acid	approved//investigational	small_molecule	Calpain-1 (CAPN1)[CAPN1][]	1	0	269
DB15495	Rocaglamide	experimental	small_molecule	Nuclear factor NF-kappa-B (NFKB)[NFKB1, RELB, RELA, REL, NFKB2][]//Prohibitin[PHB][inhibitor]//Prohibitin-2[PHB2][inhibitor]	3	0	270
DB01025	Amlexanox	approved//investigational//withdrawn	small_molecule	Heat shock protein 90 alpha (HSP90A)[HSP90AA1][]	1	0	278.5
DB02754	9-Butyl-8-(3,4,5-Trimethoxybenzyl)-9h-Purin-6-Amine	experimental	small_molecule	Heat shock protein 90 alpha (HSP90A)[HSP90AA1][]	1	0	278.5
DB03809	9-Butyl-8-(3-Methoxybenzyl)-9h-Purin-6-Amine	experimental	small_molecule	Heat shock protein 90 alpha (HSP90A)[HSP90AA1][]	1	0	278.5
DB03899	9-Butyl-8-(4-Methoxybenzyl)-9h-Purin-6-Amine	experimental	small_molecule	Heat shock protein 90 alpha (HSP90A)[HSP90AA1][]	1	0	278.5
DB05134	Tanespimycin	investigational	small_molecule	Heat shock protein 90 alpha (HSP90A)[HSP90AA1][]	1	0	278.5	0.333
DB06070	SNX-5422	investigational	small_molecule	Heat shock protein 90 alpha (HSP90A)[HSP90AA1][]	1	0	278.5
DB06306	Onalespib	investigational	small_molecule	Heat shock protein 90 alpha (HSP90A)[HSP90AA1][]	1	0	278.5
DB07319	6-(3-BROMO-2-NAPHTHYL)-1,3,5-TRIAZINE-2,4-DIAMINE	experimental	small_molecule	Heat shock protein 90 alpha (HSP90A)[HSP90AA1][]	1	0	278.5
DB07594	CCT-018159	experimental	small_molecule	Heat shock protein 90 alpha (HSP90A)[HSP90AA1][]	1	0	278.5
DB08436	8-BENZO[1,3]DIOXOL-,5-YLMETHYL-9-BUTYL-9H-	experimental	small_molecule	Heat shock protein 90 alpha (HSP90A)[HSP90AA1][]	1	0	278.5
DB08443	2-(1H-pyrrol-1-ylcarbonyl)benzene-1,3,5-triol	experimental	small_molecule	Heat shock protein 90 alpha (HSP90A)[HSP90AA1][]	1	0	278.5
DB08786	4-(2-methoxyethoxy)-6-methylpyrimidin-2-amine	experimental	small_molecule	Heat shock protein 90 alpha (HSP90A)[HSP90AA1][]	1	0	278.5
DB12359	BIIB021	investigational	small_molecule	Heat shock protein 90 alpha (HSP90A)[HSP90AA1][]	1	0	278.5
DB12442	Alvespimycin	investigational	small_molecule	Heat shock protein HSP 90-alpha[HSP90AA1][inhibitor]	1	0	278.5	0.263
DB13023	IPI-493	investigational	small_molecule	Heat shock protein 90 alpha (HSP90A)[HSP90AA1][]	1	0	278.5
DB13174	Rhein	experimental	small_molecule	Heat shock protein 90 alpha (HSP90A)[HSP90AA1][]	1	0	278.5
DB06819	Phenylbutyric acid	approved//investigational	small_molecule	Histone deacetylase 1 (HDAC1)[HDAC1][]	1	0	290
DB11830	Mocetinostat	investigational	small_molecule	Histone deacetylase 1 (HDAC1)[HDAC1][]	1	0	290
DB11841	Entinostat	investigational	small_molecule	Histone deacetylase 1 (HDAC1)[HDAC1][]	1	0.00103413	290
DB12291	Tacedinaline	investigational	small_molecule	Histone deacetylase 1 (HDAC1)[HDAC1][]	1	0	290
DB12392	Resminostat	investigational	small_molecule	Histone deacetylase 1 (HDAC1)[HDAC1][]	1	0	290
DB12847	Pyroxamide	investigational	small_molecule	Histone deacetylase 1 (HDAC1)[HDAC1][]	1	0	290
DB15419	Nanatinostat	investigational	small_molecule	Histone deacetylase 1 (HDAC1)[HDAC1][]	1	0	290
DB09092	Xanthinol	approved//withdrawn	small_molecule	2-oxoglutarate dehydrogenase, mitochondrial[OGDH][cofactor]//Glyceraldehyde-3-phosphate dehydrogenase[GAPDH][cofactor]//Isocitrate dehydrogenase [NAD] subunit alpha, mitochondrial[IDH3A][cofactor]//Malate dehydrogenase, mitochondrial[MDH2][cofactor]//NAD(P) transhydrogenase, mitochondrial[NNT][cofactor]	5	0	294
DB07553	9,9,9-TRIFLUORO-8-OXO-N-PHENYLNONANAMIDE	experimental	small_molecule	Histone deacetylase 1 (HDAC1)[HDAC1][]//Histone deacetylase 10 (HDAC10)[HDAC10][]//Histone deacetylase 8 (HDAC8)[HDAC8][]	3	0	295
DB11740	MK-1775	investigational	small_molecule	Wee1-like protein kinase[WEE1][inhibitor]	1	0	296
DB08820	Ivacaftor	approved	small_molecule	Cystic fibrosis transmembrane conductance regulator[CFTR][potentiator]	1	0	298.5
DB09280	Lumacaftor	approved	small_molecule	Cystic fibrosis transmembrane conductance regulator[CFTR][modulator]	1	0	298.5
DB11712	Tezacaftor	approved//investigational	small_molecule	Cystic fibrosis transmembrane conductance regulator[CFTR][activator]	1	0	298.5
DB15444	Elexacaftor	approved//investigational	small_molecule	Cystic fibrosis transmembrane conductance regulator[CFTR][modulator]	1	0	298.5
DB04566	Inosinic Acid	experimental	small_molecule	Glycogen phosphorylase muscle form (GP)[PYGM][]//Inosine-5'-monophosphate dehydrogenase 1 (IMPDH1)[IMPDH1][]//Inosine-5'-monophosphate dehydrogenase 2 (IMPDH2)[IMPDH2][]	3	0	301
DB00249	Idoxuridine	approved//investigational	small_molecule	Thymidine kinase 1 (TK1)[TK1][]	1	0	310.5	0.089
DB00299	Penciclovir	approved	small_molecule	Thymidine kinase 1 (TK1)[TK1][]	1	0	310.5
DB02256	2'-Deoxyuridine	experimental	small_molecule	Thymidine kinase 1 (TK1)[TK1][]	1	0	310.5
DB02324	5-Iodo-2'-Deoxyuridine-5'-Monophosphate	experimental	small_molecule	Thymidine kinase 1 (TK1)[TK1][]	1	0	310.5
DB02452	Thymidine 5'-triphosphate	experimental	small_molecule	Thymidine kinase 1 (TK1)[TK1][]	1	0	310.5
DB02495	9-(4-hydroxybutyl)-N2-phenylguanine	experimental	small_molecule	Thymidine kinase 1 (TK1)[TK1][]	1	0	310.5
DB02500	6-(Dihydroxy-Isobutyl)-Thymine	experimental	small_molecule	Thymidine kinase 1 (TK1)[TK1][]	1	0	310.5
DB02594	2'-Deoxycytidine	experimental//investigational	small_molecule	Thymidine kinase 1 (TK1)[TK1][]	1	0	310.5
DB02765	R-9-(2-hydroxypropyl)adenine	experimental	small_molecule	Thymidine kinase 1 (TK1)[TK1][]	1	0	310.5
DB02921	(South)-Methanocarba-Thymidine	experimental	small_molecule	Thymidine kinase 1 (TK1)[TK1][]	1	0	310.5
DB03000	S-9-(2-hydroxypropyl)adenine	experimental	small_molecule	Thymidine kinase 1 (TK1)[TK1][]	1	0	310.5
DB03280	p1-(5'-adenosyl)p5-(5'-thymidyl)pentaphosphate	experimental	small_molecule	Thymidine kinase 1 (TK1)[TK1][]	1	0	310.5
DB03312	Brivudine	approved//investigational	small_molecule	Thymidine kinase 1 (TK1)[TK1][]	1	0	310.5
DB03804	5-Bromothienyldeoxyuridine	experimental	small_molecule	Thymidine kinase 1 (TK1)[TK1][]	1	0	310.5
DB04139	6-Hydroxypropylthymine	experimental	small_molecule	Thymidine kinase 1 (TK1)[TK1][]	1	0	310.5
DB04485	Thymidine	experimental//investigational	small_molecule	Thymidine kinase 1 (TK1)[TK1][]	1	0	310.5
DB04907	Sitimagene ceradenovec	investigational	biotech	Thymidine kinase 1 (TK1)[TK1][]	1	0	310.5
DB13421	Edoxudine	approved//investigational//withdrawn	small_molecule	Thymidine kinase 1 (TK1)[TK1][]	1	0	310.5
DB11157	Anthralin	approved	small_molecule	Keratin, type I cytoskeletal 12[KRT12][antagonist]//Keratin, type II cytoskeletal 2 epidermal[KRT2][antagonist]	2	0	320
DB03085	Glycolic acid	approved//investigational	small_molecule	Glucose-6-phosphate dehydrogenase (G6PD)[G6PD][]	1	0	321
DB06733	Bafilomycin A1	experimental	small_molecule	V-type proton ATPase catalytic subunit A[ATP6V1A][inhibitor]	1	0	322.5
DB06734	Bafilomycin B1	experimental	small_molecule	V-type proton ATPase catalytic subunit A[ATP6V1A][inhibitor]	1	0	322.5
DB01229	Paclitaxel	approved//vet_approved	small_molecule	Apoptosis regulator Bcl-2[BCL2][inhibitor]//Microtubule-associated protein 2[MAP2][]//Microtubule-associated protein 4[MAP4][]//Microtubule-associated protein tau[MAPT][]//Tubulin beta-1 chain[TUBB1][inhibitor]	5	0.00310238	324	-0.288
DB06168	Canakinumab	approved//investigational	biotech	Interleukin-1 beta[IL1B][binder]	1	0	325.5
DB11994	Diacerein	approved//investigational	small_molecule	Interleukin-1 beta (IL1B)[IL1B][]	1	0	325.5
DB08814	Triflusal	approved//investigational	small_molecule	Nitric oxide synthase, inducible[NOS2][agonist]//Nuclear factor NF-kappa-B p105 subunit[NFKB1][antagonist]//Prostaglandin G/H synthase 1[PTGS1][antagonist]//cAMP and cAMP-inhibited cGMP 3',5'-cyclic phosphodiesterase 10A[PDE10A][antagonist]	4	0	327	-0.135
DB00188	Bortezomib	approved//investigational	small_molecule	Cationic trypsinogen (PRSS1)[PRSS1][]//Proteasome subunit beta type-1[PSMB1][inhibitor]//Proteasome subunit beta type-5[PSMB5][inhibitor]	3	0	328
DB01185	Fluoxymesterone	approved//illicit	small_molecule	Androgen receptor (AR)[AR][]//Estrogen receptor alpha[ESR1][antagonist]//Prolactin receptor[PRLR][antagonist]	3	0	329
DB01422	Nitroxoline	experimental	small_molecule	Cathepsin B (CTSB)[CTSB][]//Methionine aminopeptidase 2[METAP2][inhibitor]	2	0	330
DB00643	Mebendazole	approved//vet_approved	small_molecule	Tubulin alpha-1A chain[TUBA1A][inhibitor]//Tubulin beta-4B chain[TUBB4B][inhibitor]	2	0	331	0.254
DB00616	Candoxatril	experimental	small_molecule	Neprilysin[MME][inhibitor]	1	0	333
DB09292	Sacubitril	approved	small_molecule	Neprilysin[MME][antagonist//inhibitor]	1	0	333
DB11623	Candoxatrilat	experimental	small_molecule	Neprilysin[MME][inhibitor]	1	0	333
DB00896	Rimexolone	approved	small_molecule	Estrogen-related receptor-alpha (ESRRA)[ESRRA][]//Glucocorticoid receptor[NR3C1][agonist]	2	0	335	-0.183
DB00642	Pemetrexed	approved//investigational	small_molecule	Bifunctional purine biosynthesis protein PURH[ATIC][inhibitor]//Dihydrofolate reductase[DHFR][inhibitor]//Thymidylate synthase[TYMS][inhibitor]//Trifunctional purine biosynthetic protein adenosine-3[GART][inhibitor]	4	0	336.5
DB00720	Clodronic acid	approved//investigational//vet_approved	small_molecule	ADP/ATP translocase 2[SLC25A5][inhibitor]//ADP/ATP translocase 3[SLC25A6][inhibitor]//Adenine nucleotide translocator 1 (SLC25A4)[SLC25A4][]	3	0	336.5
DB04941	Crofelemer	approved	small_molecule	Anoctamin-1[ANO1][antagonist]//Cystic fibrosis transmembrane conductance regulator[CFTR][antagonist]	2	0	338
DB04719	DIMETHYL-(4,5,6,7-TETRABROMO-1H-BENZOIMIDAZOL-2-YL)-AMINE	experimental	small_molecule	Dual-specificity tyrosine-phosphorylation regulated kinase 1A (DYRK1A)[DYRK1A][]//Dual-specificity tyrosine-phosphorylation regulated kinase 2 (DYRK2)[DYRK2][]	2	0	339
DB09095	Difluocortolone	approved//investigational//withdrawn	small_molecule	Annexin A3[ANXA3][inducer]//Glucocorticoid receptor[NR3C1][binder]	2	0	340
DB12328	Cantharidin	approved//investigational	small_molecule	Serine/threonine PP1-alpha (PPP1CA)[PPP1CA][]	1	0	341	-0.207
DB12688	Moxetumomab Pasudotox	approved//investigational	biotech	B-cell receptor CD22 (CD22)[CD22][]//Elongation factor 2[EEF2][inactivator]	2	0	342
DB04942	Tamibarotene	investigational	small_molecule	Retinoic acid receptor alpha[RARA][agonist]//Retinoic acid receptor beta[RARB][agonist]	2	0	343
DB04209	Dequalinium	approved//investigational	small_molecule	E3 ubiquitin-protein ligase XIAP[XIAP][antagonist//inhibitor]	1	0	344
DB00687	Fludrocortisone	approved//investigational	small_molecule	Androgen receptor (AR)[AR][]//Mineralocorticoid receptor (MR)[NR3C2][]	2	0	345	-0.055
DB00559	Bosentan	approved//investigational	small_molecule	Endothelin A receptor (EDNRA)[EDNRA][]//Endothelin B receptor (EDNRB)[EDNRB][]	2	0	347
DB06460	Enrasentan	investigational	small_molecule	Endothelin A receptor (EDNRA)[EDNRA][]//Endothelin B receptor (EDNRB)[EDNRB][]	2	0	347
DB08932	Macitentan	approved	small_molecule	Endothelin A receptor (EDNRA)[EDNRA][]//Endothelin B receptor[EDNRB][antagonist]	2	0	347
DB00323	Tolcapone	approved//withdrawn	small_molecule	Catechol-O-methyl-transferase (COMT)[COMT][]	1	0	352.5
DB00494	Entacapone	approved//investigational	small_molecule	Catechol-O-methyl-transferase (COMT)[COMT][]	1	0	352.5
DB02105	3,5-Dinitrocatechol	experimental	small_molecule	Catechol-O-methyl-transferase (COMT)[COMT][]	1	0	352.5
DB03336	BIA	experimental	small_molecule	Catechol-O-methyl-transferase (COMT)[COMT][]	1	0	352.5
DB07462	(3,4-DIHYDROXY-2-NITROPHENYL)(PHENYL)METHANONE	experimental	small_molecule	Catechol-O-methyl-transferase (COMT)[COMT][]	1	0	352.5
DB08049	7,8-dihydroxy-4-phenyl-2H-chromen-2-one	experimental	small_molecule	Catechol-O-methyl-transferase (COMT)[COMT][]	1	0	352.5
DB11632	Opicapone	approved//investigational	small_molecule	Catechol O-methyltransferase[COMT][antagonist]	1	0	352.5
DB14849	Nebicapone	investigational	small_molecule	Catechol-O-methyl-transferase (COMT)[COMT][]	1	0	352.5
DB11644	Tafamidis	approved//investigational	small_molecule	Transthyretin[TTR][chaperone]	1	0	357
DB00045	Lyme disease vaccine (recombinant OspA)	approved//withdrawn	biotech	Toll-like receptor 2[TLR2][other/unknown]	1	0	358.5
DB11601	Tuberculin purified protein derivative	approved	biotech	Toll-like receptor 2[TLR2][ligand]	1	0	358.5
DB00066	Follitropin	approved	biotech	Follicle-stimulating hormone receptor[FSHR][agonist]	1	0.00206825	361
DB00094	Urofollitropin	approved//vet_approved	biotech	Follicle-stimulating hormone receptor[FSHR][agonist]	1	0	361
DB09066	Corifollitropin alfa	approved//investigational	biotech	Follicle-stimulating hormone receptor[FSHR][agonist]	1	0	361
DB07919	Harmine	experimental	small_molecule	Dual-specificity tyrosine-phosphorylation regulated kinase 1A (DYRK1A)[DYRK1A][]//Dual-specificity tyrosine-phosphorylation regulated kinase 2 (DYRK2)[DYRK2][]//Dual-specificity tyrosine-phosphorylation regulated kinase 3 (DYRK3)[DYRK3][]//Monoamine oxidase type A (MAO-A)[MAOA][]	4	0	363	-0.054
DB04674	2-HYDROXY-3,5-DIIODOBENZOIC ACID	experimental	small_molecule	Endothelin A receptor (EDNRA)[EDNRA][]	1	0	367.5
DB04883	Darusentan	investigational	small_molecule	Endothelin A receptor (EDNRA)[EDNRA][]	1	0	367.5
DB06199	Atrasentan	investigational	small_molecule	Endothelin A receptor (EDNRA)[EDNRA][]	1	0	367.5
DB06268	Sitaxentan	approved//investigational//withdrawn	small_molecule	Endothelin A receptor (EDNRA)[EDNRA][]	1	0	367.5
DB06403	Ambrisentan	approved//investigational	small_molecule	Endothelin-1 receptor[EDNRA][antagonist]	1	0	367.5
DB06629	Zibotentan	investigational	small_molecule	Endothelin A receptor (EDNRA)[EDNRA][]	1	0	367.5
DB06677	Clazosentan	investigational	small_molecule	Endothelin A receptor (EDNRA)[EDNRA][]	1	0	367.5
DB12054	BQ-123	investigational	small_molecule	Endothelin A receptor (EDNRA)[EDNRA][]	1	0.00103413	367.5
DB00561	Doxapram	approved//vet_approved	small_molecule	Potassium channel subfamily K member 3[KCNK3][inhibitor]//Potassium channel subfamily K member 9[KCNK9][inhibitor]	2	0	372
DB07364	6-PHENYL[5H]PYRROLO[2,3-B]PYRAZINE	experimental	small_molecule	Cyclin-dependent kinase 5 (CDK5)[CDK5][]//GSK3A messenger RNA (GSK3A mRNA)[GSK3A][]	2	0	373
DB12610	Ebselen	investigational	small_molecule	Lysine-specific demethylase 4A (KDM4A)[KDM4A][]//Serum albumin (ALB)[ALB][]	2	0	374.5	-0.122
DB13615	Mifamurtide	approved//experimental	small_molecule	Nucleotide-binding oligomerization domain-containing protein 2[NOD2][ligand]//Toll-like receptor 4[TLR4][ligand]	2	0	374.5
DB00062	Albumin human	approved	biotech	Serum albumin (ALB)[ALB][]	1	0.0155119	378.5
DB00815	Sodium lauryl sulfate	experimental	small_molecule	Serum albumin (ALB)[ALB][]	1	0	378.5
DB03585	Oxyphenbutazone	approved//withdrawn	small_molecule	Serum albumin (ALB)[ALB][]	1	0	378.5	0.31
DB03967	Dodecyl sulfate	experimental	small_molecule	Serum albumin (ALB)[ALB][]	1	0	378.5
DB04711	Iodipamide	approved	small_molecule	Serum albumin (ALB)[ALB][]	1	0	378.5	-0.283
DB13967	Patent Blue	approved	small_molecule	Serum albumin[ALB][binder]	1	0	378.5
DB01613	Erythrityl tetranitrate	approved//experimental//investigational	small_molecule	Atrial natriuretic peptide receptor 1[NPR1][agonist]//Atrial natriuretic peptide receptor 2[NPR2][agonist]	2	0	382
DB08889	Carfilzomib	approved//investigational	small_molecule	Proteasome subunit beta type-1[PSMB1][inhibitor]//Proteasome subunit beta type-10[PSMB10][inhibitor]//Proteasome subunit beta type-2[PSMB2][inhibitor]//Proteasome subunit beta type-5[PSMB5][inhibitor]//Proteasome subunit beta type-8[PSMB8][inhibitor]//Proteasome subunit beta type-9[PSMB9][inhibitor]	6	0	383
DB04315	Guanosine-5'-Diphosphate	experimental	small_molecule	Ras-related protein Rab-9A (RAB9A)[RAB9A][]//Tissue transglutaminase (TG2)[TGM2][]	2	0	384.5
DB08818	Hyaluronic acid	approved//vet_approved	small_molecule	CD44 antigen[CD44][]//Hyaluronan mediated motility receptor[HMMR][]//Intercellular adhesion molecule 1[ICAM1][]	3	0	384.5
DB03740	N-acetyl-alpha-D-glucosamine	experimental	small_molecule	Alpha-N-acetylglucosaminidase (NAGLU)[NAGLU][]	1	0	386
DB14128	Nadide	experimental	small_molecule	Biliverdin reductase A (BLVRA)[BLVRA][]//Glutathione reductase (GR)[GSR][]//HMG-CoA reductase (HMGCR)[HMGCR][]//Inosine-5'-monophosphate dehydrogenase 2 (IMPDH2)[IMPDH2][]//Intestinal maltase-glucoamylase (MGAM)[MGAM][]	5	0	387	0.015
DB00451	Levothyroxine	approved	small_molecule	Integrin alpha-V[ITGAV][]//Integrin beta-3[ITGB3][]//Thyroid hormone receptor alpha[THRA][agonist]//Thyroid hormone receptor beta[THRB][agonist]	4	0	388
DB01611	Hydroxychloroquine	approved	small_molecule	Toll-like receptor 7 (TLR7)[TLR7][]//Toll-like receptor 9[TLR9][antagonist]	2	1	389
DB00253	Medrysone	approved	small_molecule	Glucocorticoid receptor[NR3C1][agonist]//Steroid hormone receptor ERR (ESRR)[ESRRB, ESRRA, ESRRG][]	2	0	390.5	0.112
DB00530	Erlotinib	approved//investigational	small_molecule	Epidermal growth factor receptor (EGFR)[EGFR][]//Nuclear receptor subfamily 1 group I member 2[NR1I2][agonist]	2	0	390.5
DB01047	Fluocinonide	approved//investigational	small_molecule	Glucocorticoid receptor[NR3C1][agonist]//Steroid hormone receptor ERR (ESRR)[ESRRA, ESRRB, ESRRG][]	2	0	392	0.08
DB00547	Desoximetasone	approved	small_molecule	Glucocorticoid receptor[NR3C1][agonist]//Steroid hormone receptor ERR (ESRR)[ESRRG, ESRRA, ESRRB][]	2	0	393.5
DB01260	Desonide	approved//investigational	small_molecule	Glucocorticoid receptor[NR3C1][agonist]//Steroid hormone receptor ERR (ESRR)[ESRRG, ESRRA, ESRRB][]	2	0	393.5
DB14596	Loteprednol etabonate	approved	small_molecule	Glucocorticoid receptor[NR3C1][agonist]//Steroid hormone receptor ERR (ESRR)[ESRRG, ESRRB, ESRRA][]	2	0	395
DB00846	Flurandrenolide	approved	small_molecule	Glucocorticoid receptor[NR3C1][agonist]//Steroid hormone receptor ERR (ESRR)[ESRRA, ESRRG, ESRRB][]	2	0	396	0.466
DB14962	Trastuzumab deruxtecan	approved//investigational	biotech	DNA topoisomerase 1[TOP1][inhibitor]//High affinity immunoglobulin gamma Fc receptor I[FCGR1A][antibody]	2	0	397
DB11760	Talazoparib	approved//investigational	small_molecule	Poly [ADP-ribose] polymerase 1[PARP1][inhibitor]//Poly [ADP-ribose] polymerase 2[PARP2][inhibitor]	2	0	398.5
DB11793	Niraparib	approved//investigational	small_molecule	Poly [ADP-ribose] polymerase 1[PARP1][antagonist]//Poly [ADP-ribose] polymerase 2[PARP2][antagonist]	2	0	398.5
DB00288	Amcinonide	approved	small_molecule	Glucocorticoid receptor[NR3C1][agonist]//Steroid hormone receptor ERR (ESRR)[ESRRB, ESRRG, ESRRA][]	2	0	401
DB01130	Prednicarbate	approved//investigational	small_molecule	Glucocorticoid receptor[NR3C1][agonist]//Steroid hormone receptor ERR (ESRR)[ESRRB, ESRRG, ESRRA][]	2	0	401	0.295
DB01380	Cortisone acetate	approved//investigational	small_molecule	Glucocorticoid receptor[NR3C1][agonist]//Steroid hormone receptor ERR (ESRR)[ESRRB, ESRRG, ESRRA][]	2	0	401
DB14731	Tagraxofusp	approved//investigational	biotech	ADP-ribosylation factor-like protein 2[ARL2][binder]//Interleukin-3 receptor subunit alpha[IL3RA][binder]	2	0	403
DB00886	Omapatrilat	investigational	small_molecule	Angiotensin-converting enzyme (ACE)[ACE][]//Neprilysin[MME][]	2	0	404
DB02266	Flufenamic acid	approved	small_molecule	Androgen receptor (AR)[AR][]//Dihydrodiol dehydrogenase type I (AKR1C3)[AKR1C3][]//Prostaglandin G/H synthase 1 (COX-1)[PTGS1][]//Prostaglandin G/H synthase 2 (COX-2)[PTGS2][]	4	0	405	0.037
DB15584	Luteolin	experimental	small_molecule	Acetyl-CoA:lyso-PAF acetyltransferase (PCAT)[LPCAT2, LPCAT1][]//DNA topoisomerase I (TOP1)[TOP1][]//Signal transducer and activator of transcription 3 (STAT3)[STAT3][]	3	0	406	-0.216
DB09074	Olaparib	approved	small_molecule	Poly [ADP-ribose] polymerase 1[PARP1][inhibitor]//Poly [ADP-ribose] polymerase 2[PARP2][inhibitor]//Poly [ADP-ribose] polymerase 3[PARP3][inhibitor]	3	0.00103413	407.5
DB12332	Rucaparib	approved//investigational	small_molecule	Poly [ADP-ribose] polymerase 1[PARP1][antagonist]//Poly [ADP-ribose] polymerase 2[PARP2][antagonist]//Poly [ADP-ribose] polymerase 3[PARP3][antagonist]	3	0	407.5
DB00179	Masoprocol	approved//investigational	small_molecule	Arachidonate 5-lipoxygenase[ALOX5][inhibitor]//Epidermal growth factor receptor (EGFR)[EGFR][]	2	0	409	0.067
DB01171	Moclobemide	approved//investigational	small_molecule	Amine oxidase [flavin-containing] A[MAOA][antagonist//inhibitor]	1	0	412.5
DB04017	Clorgiline	experimental	small_molecule	Monoamine oxidase type A (MAO-A)[MAOA][]	1	0	412.5	0.203
DB05205	CX157	investigational	small_molecule	Monoamine oxidase type A (MAO-A)[MAOA][]	1	0	412.5
DB07641	Decyl(dimethyl)phosphine oxide	experimental	small_molecule	Monoamine oxidase type A (MAO-A)[MAOA][]	1	0	412.5
DB13550	Bifemelane	experimental	small_molecule	Monoamine oxidase type A (MAO-A)[MAOA][]	1	0	412.5
DB13876	Brofaromine	experimental	small_molecule	Monoamine oxidase type A (MAO-A)[MAOA][]	1	0	412.5
DB00206	Reserpine	approved//investigational	small_molecule	Synaptic vesicular amine transporter[SLC18A2][inhibitor]	1	0	418	0.013
DB04844	Tetrabenazine	approved//investigational	small_molecule	Synaptic vesicle amine transporter (SLC18A2)[SLC18A2][]	1	0	418
DB09363	Rauwolfia serpentina root	investigational	small_molecule	Synaptic vesicular amine transporter[SLC18A2][inhibitor]	1	0	418
DB11915	Valbenazine	approved//investigational	small_molecule	Synaptic vesicle amine transporter (SLC18A2)[SLC18A2][]	1	0	418
DB12161	Deutetrabenazine	approved//investigational	small_molecule	Synaptic vesicle amine transporter (SLC18A2)[SLC18A2][]	1	0	418
DB02108	2-Aminoethanimidic Acid	experimental	small_molecule	Cathepsin B (CTSB)[CTSB][]	1	0	423.5
DB02148	3-Amino-4-Oxybenzyl-2-Butanone	experimental	small_molecule	Cathepsin B (CTSB)[CTSB][]	1	0	423.5
DB02685	3-Methylphenylalanine	experimental	small_molecule	Cathepsin B (CTSB)[CTSB][]	1	0	423.5
DB03329	2-Pyridinethiol	experimental	small_molecule	Cathepsin B (CTSB)[CTSB][]	1	0	423.5
DB03588	Diphenylacetic acid	experimental	small_molecule	Cathepsin B (CTSB)[CTSB][]	1	0	423.5
DB07593	1-(PHENYLMETHYL)CYCLOPENTYL[(1S)-1-FORMYLPENTYL]CARBAMATE	experimental	small_molecule	Cathepsin B (CTSB)[CTSB][]	1	0	423.5
DB12267	Brigatinib	approved//investigational	small_molecule	ALK tyrosine kinase receptor (ALK)[ALK][]//Epidermal growth factor receptor[EGFR][inhibitor]	2	0	427
DB09568	Omega-3-carboxylic acids	approved//investigational	small_molecule	3-hydroxyacyl-CoA dehydrogenase type-2[HSD17B10][potentiator]//Diacylglycerol O-acyltransferase 2[DGAT2][antagonist]//Elongation of very long chain fatty acids protein 4[ELOVL4][potentiator]//Enoyl-CoA hydratase, mitochondrial[ECHS1][potentiator]//Hydroxyacyl-coenzyme A dehydrogenase, mitochondrial[HADH][potentiator]//Lipoprotein lipase[LPL][stimulator]	6	0	428
DB14979	Martinostat	investigational	small_molecule	Histone deacetylase 1 (HDAC1)[HDAC1][]//Histone deacetylase 5 (HDAC5)[HDAC5][]//Histone deacetylase 7 (HDAC7)[HDAC7][]//Histone deacetylase 8 (HDAC8)[HDAC8][]//Histone deacetylase 9 (HDAC9)[HDAC9][]	5	0	429
DB00756	Hexachlorophene	approved//withdrawn	small_molecule	Succinate dehydrogenase [ubiquinone] cytochrome b small subunit, mitochondrial[SDHD][inhibitor]	1	0	430
DB00688	Mycophenolate mofetil	approved//investigational	small_molecule	Inosine-5'-monophosphate dehydrogenase 1[IMPDH1][inhibitor//inducer]//Inosine-5'-monophosphate dehydrogenase 2[IMPDH2][inhibitor]//Prostaglandin E2 receptor EP2 (PTGER2)[PTGER2][]	3	0.00517063	431
DB00752	Tranylcypromine	approved//investigational	small_molecule	Amine oxidase [flavin-containing] A[MAOA][inhibitor]//Amine oxidase [flavin-containing] B[MAOB][inhibitor]	2	0	435.5	0.004
DB00780	Phenelzine	approved	small_molecule	Amine oxidase [flavin-containing] A[MAOA][antagonist]//Monoamine oxidase type B (MAO-B)[MAOB][]	2	0.00103413	435.5	0.014
DB02211	(R)-N-methyl-N-2-propynyl-1-indanamine	experimental	small_molecule	Monoamine oxidase type A (MAO-A)[MAOA][]//Monoamine oxidase type B (MAO-B)[MAOB][]	2	0	435.5
DB04818	Iproniazid	withdrawn	small_molecule	Monoamine oxidase type A (MAO-A)[MAOA][]//Monoamine oxidase type B (MAO-B)[MAOB][]	2	0	435.5	-0.108
DB07512	7-[(3-CHLOROBENZYL)OXY]-2-OXO-2H-CHROMENE-4-CARBALDEHYDE	experimental	small_molecule	Monoamine oxidase type A (MAO-A)[MAOA][]//Monoamine oxidase type B (MAO-B)[MAOB][]	2	0	435.5
DB09245	Toloxatone	experimental	small_molecule	Monoamine oxidase type A (MAO-A)[MAOA][]//Monoamine oxidase type B (MAO-B)[MAOB][]	2	0	435.5
DB12582	Piperine	investigational	small_molecule	Monoamine oxidase type A (MAO-A)[MAOA][]//Monoamine oxidase type B (MAO-B)[MAOB][]	2	0	435.5	0.109
DB12664	Indantadol	investigational	small_molecule	Monoamine oxidase type A (MAO-A)[MAOA][]//Monoamine oxidase type B (MAO-B)[MAOB][]	2	0	435.5
DB05260	Gallium nitrate	approved//investigational	small_molecule	Interleukin-1 beta (IL1B)[IL1B][]//Osteocalcin[BGLAP][antagonist]//Ribonucleoside-diphosphate reductase subunit M2[RRM2][inhibitor]//V-type proton ATPase subunit B, brain isoform[ATP6V1B2][inhibitor]	4	0	440
DB00147	Pyridoxal	experimental//nutraceutical	small_molecule	Pyridoxal kinase[PDXK][]	1	0	441.5
DB00165	Pyridoxine	approved//investigational//nutraceutical//vet_approved	small_molecule	Pyridoxal kinase[PDXK][ligand]	1	0	441.5	-0.072
DB00009	Alteplase	approved	biotech	Fibrinogen alpha chain[FGA][]//Plasminogen (PLG)[PLG][]	2	0.00103413	444.5
DB00015	Reteplase	approved//investigational	biotech	Fibrinogen alpha chain[FGA][]//Plasminogen[PLG][activator]	2	0	444.5
DB00029	Anistreplase	approved	biotech	Fibrinogen alpha chain[FGA][]//Plasminogen[PLG][activator]	2	0	444.5
DB00031	Tenecteplase	approved	biotech	Fibrinogen alpha chain[FGA][]//Plasminogen[PLG][activator]	2	0	444.5
DB01168	Procarbazine	approved//investigational	small_molecule	Monoamine oxidase[MAOB, MAOA][inhibitor]	1	0	447.5	0.003
DB01247	Isocarboxazid	approved	small_molecule	Amine oxidase [flavin-containing] B[MAOB][inhibitor]//Monoamine oxidase type A (MAO-A)[MAOA][]	2	0	447.5	0.247
DB09091	Tixocortol	approved//withdrawn	small_molecule	Glucocorticoid receptor[NR3C1][binder]//Histone deacetylase 2[HDAC2][stimulator]	2	0	449
DB03754	Tromethamine	approved	small_molecule	S-adenosylmethionine decarboxylase proenzyme (AMD1)[AMD1][]	1	0.00103413	450.5
DB12967	Mitoguazone	investigational	small_molecule	S-adenosylmethionine decarboxylase proenzyme (AMD1)[AMD1][]	1	0	450.5
DB00013	Urokinase	approved//investigational//withdrawn	biotech	Plasminogen[PLG][activator]//Plasminogen activator inhibitor 1[SERPINE1][substrate//inducer]//Plasminogen activator inhibitor 2[SERPINB2][substrate//inducer]//Urokinase plasminogen activator surface receptor[PLAUR][inducer//modulator]	4	0	452
DB00091	Cyclosporine	approved//investigational//vet_approved	small_molecule	Calcineurin (PPP3CA)[PPP3CA][]//Calcineurin subunit B type 2[PPP3R2][inhibitor]//Calcium signal-modulating cyclophilin ligand[CAMLG][binder]//Peptidyl-prolyl cis-trans isomerase A[PPIA][inhibitor//binder]//Peptidyl-prolyl cis-trans isomerase F, mitochondrial[PPIF][binder]	5	0.00206825	453	-0.03
DB00799	Tazarotene	approved//investigational	small_molecule	Retinoic acid receptor RXR-beta[RXRB][agonist]//Retinoic acid receptor alpha[RARA][agonist]//Retinoic acid receptor beta[RARB][agonist]//Retinoic acid receptor gamma[RARG][agonist]	4	0	454
DB12548	Sparsentan	investigational	small_molecule	Angiotensin II receptor type-1 (AGTR1)[AGTR1][]//Endothelin A receptor (EDNRA)[EDNRA][]	2	0	455
DB12116	Epigallocatechin gallate	investigational	small_molecule	Fatty acid synthase (FASN)[FASN][]//Matrix metalloproteinase-2 (MMP-2)[MMP2][]//Signal transducer and activator of transcription 3 (STAT3)[STAT3][]//Squalene monooxygenase (SQLE)[SQLE][]//Tissue transglutaminase (TG2)[TGM2][]	5	0	456
DB03461	Nicotinamide adenine dinucleotide phosphate	experimental	small_molecule	Aldose reductase (AKR1B1)[AKR1B1][]//Dihydrodiol dehydrogenase type I (AKR1C3)[AKR1C3][]//Glucose-6-phosphate dehydrogenase (G6PD)[G6PD][]//HMG-CoA reductase (HMGCR)[HMGCR][]//Polypeptide deformylase (PDF)[PDF][]	5	0	457
DB00650	Leucovorin	approved	small_molecule	Proton-coupled folate transporter (SLC46A1)[SLC46A1][]	1	0	458
DB11877	Basmisanil	investigational	small_molecule	GABA(A) receptor alpha-5 (GABRA5)[GABRA5][]	1	0	459
DB09116	Calcium carbimide	approved//withdrawn	small_molecule	Aldehyde dehydrogenase family 3 member B2[ALDH3B2][antagonist//inhibitor]	1	0	460
DB00570	Vinblastine	approved	small_molecule	Tubulin alpha-1A chain[TUBA1A][adduct]//Tubulin beta chain[TUBB][adduct]//Tubulin beta-2 chain (TUBB2)[TUBB2A][]//Tubulin delta chain[TUBD1][adduct]//Tubulin epsilon chain[TUBE1][adduct]//Tubulin gamma-1 chain[TUBG1][adduct]	6	0	461	-0.063
DB13914	Volixibat	experimental//investigational	small_molecule	Ileal sodium/bile acid cotransporter[SLC10A2][inhibitor]	1	0	462
DB00727	Nitroglycerin	approved//investigational	small_molecule	Atrial natriuretic peptide receptor 1[NPR1][agonist]//Epidermal growth factor receptor (EGFR)[EGFR][]//Soluble guanylate cyclase (GCS)[GUCY1B1, GUCY1A1][]	3	0.00103413	463
DB12095	Telotristat ethyl	approved//investigational	small_molecule	Tryptophan 5-hydroxylase 1[TPH1][antagonist]//Tryptophan 5-hydroxylase 2[TPH2][antagonist]	2	0	464
DB00086	Streptokinase	approved//investigational	biotech	Plasminogen (PLG)[PLG][]	1	0	466.5
DB00243	Ranolazine	approved//investigational	small_molecule	Plasminogen (PLG)[PLG][]	1	0	466.5
DB00302	Tranexamic acid	approved	small_molecule	Plasminogen (PLG)[PLG][]	1	0.0423992	466.5	0.156
DB03709	Bicine	experimental	small_molecule	Plasminogen (PLG)[PLG][]	1	0	466.5
DB03147	Flavin adenine dinucleotide	approved	small_molecule	Cytoplasmic thioredoxin reductase (TXNRD1)[TXNRD1][]//Dihydrothymine dehydrogenase (DPYD)[DPYD][]//Glutathione reductase (GR)[GSR][]//Monoamine oxidase type A (MAO-A)[MAOA][]//Monoamine oxidase type B (MAO-B)[MAOB][]//Quinone reductase 2 (NQO2)[NQO2][]//Xanthine dehydrogenase/oxidase (XDH)[XDH][]	7	0	469
DB00141	N-Acetylglucosamine	approved//investigational//nutraceutical	small_molecule	Acetylcholinesterase (AChE)[ACHE][]//Angiotensin-converting enzyme (ACE)[ACE][]//Glucosylceramidase (GBA)[GBA][]	3	0	470
DB01079	Tegaserod	approved//investigational//withdrawn	small_molecule	5-hydroxytryptamine receptor 4[HTR4][antagonist//partial agonist]	1	0	475
DB04873	Piboserod	investigational	small_molecule	5-HT 4 receptor (HTR4)[HTR4][]	1	0	475
DB06480	Prucalopride	approved	small_molecule	5-HT 4 receptor (HTR4)[HTR4][]	1	0	475
DB11675	Mosapride	investigational	small_molecule	5-HT 4 receptor (HTR4)[HTR4][]	1	0	475
DB12675	PF-04995274	investigational	small_molecule	5-HT 4 receptor (HTR4)[HTR4][]	1	0	475
DB12702	Velusetrag	investigational	small_molecule	5-HT 4 receptor (HTR4)[HTR4][]	1	0	475
DB12725	TD-8954	investigational	small_molecule	5-HT 4 receptor (HTR4)[HTR4][]	1	0	475
DB12798	Relenopride	investigational	small_molecule	5-HT 4 receptor (HTR4)[HTR4][]	1	0	475
DB12853	DA-6886	investigational	small_molecule	5-HT 4 receptor (HTR4)[HTR4][]	1	0	475
DB02078	Triglyme	experimental	small_molecule	Fyn tyrosine protein kinase (FYN)[FYN][]	1	0	480
DB02745	Uridine	experimental//investigational	small_molecule	Thymidine phosphorylase (TYMP)[TYMP][]	1	0	482
DB03462	Thymine	experimental	small_molecule	Thymidine phosphorylase (TYMP)[TYMP][]	1	0	482
DB09343	Tipiracil	approved//investigational//servier	small_molecule	Thymidine phosphorylase[TYMP][inhibitor]	1	0	482
DB00513	Aminocaproic acid	approved//investigational	small_molecule	Plasminogen (PLG)[PLG][]//Tissue-type plasminogen activator (PLAT)[PLAT][]	2	0	484	0.424
DB00491	Miglitol	approved	small_molecule	Lysosomal alpha-glucosidase[GAA][antagonist]//Maltase-glucoamylase, intestinal[MGAM][antagonist//inhibitor]//Neutral alpha-glucosidase AB[GANAB][antagonist]//Neutral alpha-glucosidase C[GANC][antagonist]	4	0	485
DB00054	Abciximab	approved	biotech	Integrin alpha-IIb[ITGA2B][antagonist]//Integrin beta-3[ITGB3][antagonist]	2	0	487.5
DB00063	Eptifibatide	approved//investigational	biotech	Glycoprotein IIb/IIIa receptor (GPIIb/IIIa)[ITGA2B][]//Integrin beta-3[ITGB3][]	2	0.00103413	487.5
DB04863	Lefradafiban	investigational	small_molecule	Glycoprotein IIb/IIIa receptor (GPIIb/IIIa)[ITGA2B, ITGB3][]	1	0	487.5
DB06472	Fradafiban	investigational	small_molecule	Glycoprotein IIb/IIIa receptor (GPIIb/IIIa)[ITGA2B, ITGB3][]	1	0	487.5
DB11311	Prothrombin	approved	biotech	Carboxypeptidase B2[CPB2][agonist]//Coagulation factor XIII A chain[F13A1][agonist]//Fibrinogen alpha chain[FGA][cleavage]//Fibrinogen beta chain[FGB][cleavage]	4	0	490
DB12615	Plazomicin	approved//investigational	small_molecule	Mitochondrial rRNA methyltransferase 2 (MRM2)[MRM2][]	1	0	491
DB00775	Tirofiban	approved	small_molecule	Glycoprotein IIb/IIIa receptor (GPIIb/IIIa)[ITGB3][]//Integrin alpha-IIb[ITGA2B][antagonist]	2	0	492
DB11588	Carbon monoxide	approved//investigational	small_molecule	Myoglobin[MB][deoxidizer]	1	0	493
DB00563	Methotrexate	approved	small_molecule	Bifunctional purine biosynthesis protein PURH[ATIC][inhibitor]//Dihydrofolate reductase[DHFR][inhibitor]//Proton-coupled folate transporter (SLC46A1)[SLC46A1][]//Solute carrier family 19 member 1 (SLC19A1)[SLC19A1][]//Thymidylate synthase[TYMS][inhibitor]	5	0.00517063	494	0.068
DB05166	APD668	investigational	small_molecule	Glucose-dependent insulinotropic receptor (GPR119)[GPR119][]	1	0	496
DB12084	ADP-597	investigational	small_molecule	Glucose-dependent insulinotropic receptor (GPR119)[GPR119][]	1	0	496
DB13171	Glyceryl 1-oleate	experimental	small_molecule	Glucose-dependent insulinotropic receptor (GPR119)[GPR119][]	1	0	496
DB01161	Chloroprocaine	approved	small_molecule	Sodium channel protein type 10 subunit alpha[SCN10A][inhibitor]//Sodium pump subunit alpha-1 (ATP1A1)[ATP1A1][]	2	0	498
DB01744	Camphor	approved	small_molecule	Transient receptor potential cation channel subfamily A member 1[TRPA1][inhibitor]//Transient receptor potential cation channel subfamily M member 8[TRPM8][activator]//Transient receptor potential cation channel subfamily V member 1[TRPV1][agonist//activator]//Transient receptor potential cation channel subfamily V member 3[TRPV3][agonist//activator]	4	0	499.5
DB11345	(S)-camphor	experimental	small_molecule	Transient receptor potential cation channel subfamily A member 1[TRPA1][inhibitor]//Transient receptor potential cation channel subfamily M member 8[TRPM8][activator]//Transient receptor potential cation channel subfamily V member 1[TRPV1][agonist//activator]//Transient receptor potential cation channel subfamily V member 3[TRPV3][agonist//activator]	4	0	499.5
DB01089	Deserpidine	approved	small_molecule	Angiotensin-converting enzyme (ACE)[ACE][]//Synaptic vesicular amine transporter[SLC18A2][inhibitor]	2	0	501
DB12839	Pegvaliase	approved//investigational	small_molecule	Phenylalanine hydroxylase (PAH)[PAH][]	1	0	502
DB06714	Propylhexedrine	approved	small_molecule	Adrenergic receptor alpha-2C (ADRA2C)[ADRA2C][]//Synaptic vesicular amine transporter[SLC18A2][]	2	0	503
DB04098	Balanol	experimental	small_molecule	Protein kinase C alpha (PRKCA)[PRKCA][]//Protein kinase C gamma (PRKCG)[PRKCG][]	2	0	504
DB07684	5-(DIMETHYLAMINO)-2-NAPHTHALENESULFONIC ACID	experimental	small_molecule	Tissue-type plasminogen activator (PLAT)[PLAT][]	1	0	505
DB11726	Encenicline	investigational	small_molecule	Neuronal acetylcholine receptor subunit alpha-7[CHRNA7][partial agonist]	1	0	507.5
DB11867	JNJ-39393406	investigational	small_molecule	Neuronal acetylcholine receptor alpha-7 (CHRNA7)[CHRNA7][]	1	0	507.5
DB12145	AZD-0328	investigational	small_molecule	Neuronal acetylcholine receptor alpha-7 (CHRNA7)[CHRNA7][]	1	0	507.5
DB13648	Alcuronium	experimental	small_molecule	Neuronal acetylcholine receptor alpha-7 (CHRNA7)[CHRNA7][]	1	0	507.5
DB00139	Succinic acid	approved//nutraceutical	small_molecule	Succinate-semialdehyde dehydrogenase (ALDH5A1)[ALDH5A1][]	1	0	510
DB01822	(4R,5R)-1,2-dithiane-4,5-diol	experimental	small_molecule	Nuclear factor NF-kappa-B (NFKB)[NFKB2, REL, NFKB1, RELA, RELB][]	1	0	511
DB00675	Tamoxifen	approved	small_molecule	Estrogen receptor (ESR)[ESR1][]//Estrogen receptor beta[ESR2][antagonist//agonist]//Protein kinase C[PRKCE, PRKCI, PRKCZ, PRKCA, PRKCD, PRKCB, PRKCG, PRKCQ][inhibitor]//Sex hormone-binding globulin[SHBG][inducer]	4	0.00103413	512	-0.153
DB00534	Chlormerodrin	approved//withdrawn	small_molecule	Solute carrier family 12 member 1[SLC12A1][inducer]//Succinate-semialdehyde dehydrogenase (ALDH5A1)[ALDH5A1][]	2	0	513
DB06235	Vadimezan	investigational	small_molecule	Nuclear factor NF-kappa-B (NFKB)[REL, RELB, NFKB1, NFKB2, RELA][]	1	0	514
DB08653	Tryptamine	experimental	small_molecule	5-HT 2A receptor (HTR2A)[HTR2A][]//Monoamine oxidase type A (MAO-A)[MAOA][]//Monoamine oxidase type B (MAO-B)[MAOB][]	3	0	515
DB00205	Pyrimethamine	approved//investigational//vet_approved	small_molecule	Dihydrofolate reductase[DHFR][inhibitor]//Folate receptor alpha (FOLR1)[FOLR1][]	2	0	516	-0.048
DB02859	Soraphen A	experimental	small_molecule	Acetyl-CoA carboxylase 2 (ACACB)[ACACB][]	1	0	517.5
DB03781	2-[4-(2,4-Dichlorophenoxy)Phenoxy]Propanoic Acid	experimental	small_molecule	Acetyl-CoA carboxylase 2 (ACACB)[ACACB][]	1	0	517.5
DB01279	Galsulfase	approved//investigational	biotech	N-acetylgalactosamine-4-sulfatase (G4S)[ARSB][]//Perilipin-3[PLIN3][]	2	0	519
DB06685	Laquinimod	investigational	small_molecule	Nuclear factor NF-kappa-B (NFKB)[NFKB2, RELB, NFKB1, RELA, REL][]	1	0	520
DB00148	Creatine	approved//investigational//nutraceutical	small_molecule	Creatine kinase B-type[CKB][ligand]//Creatine kinase M-type[CKM][ligand]//Creatine kinase S-type, mitochondrial[CKMT2][ligand]//Creatine kinase U-type, mitochondrial[CKMT1B, CKMT1A][ligand]//Guanidinoacetate N-methyltransferase[GAMT][product of]//Sodium- and chloride-dependent creatine transporter 1[SLC6A8][]	6	0	521.5
DB13191	Phosphocreatine	nutraceutical	small_molecule	Creatine kinase B-type[CKB][ligand]//Creatine kinase M-type[CKM][ligand]//Creatine kinase S-type, mitochondrial[CKMT2][ligand]//Creatine kinase U-type, mitochondrial[CKMT1B, CKMT1A][ligand]//Guanidinoacetate N-methyltransferase[GAMT][product of]//Sodium- and chloride-dependent creatine transporter 1[SLC6A8][]	6	0	521.5
DB00024	Thyrotropin alfa	approved//vet_approved	biotech	Thyrotropin receptor[TSHR][agonist]	1	0	527
DB00296	Ropivacaine	approved	small_molecule	Voltage-gated sodium channel alpha Nav1.8 (SCN10A)[SCN10A][]	1	0.00103413	527
DB00297	Bupivacaine	approved//investigational	small_molecule	Voltage-gated sodium channel alpha Nav1.8 (SCN10A)[SCN10A][]	1	0.00206825	527
DB00807	Proparacaine	approved//vet_approved	small_molecule	Voltage-gated sodium channel alpha Nav1.8 (SCN10A)[SCN10A][]	1	0	527	0.217
DB00892	Oxybuprocaine	approved//investigational	small_molecule	Sodium channel protein type 10 subunit alpha[SCN10A][inhibitor]	1	0	527	0.1
DB00961	Mepivacaine	approved//vet_approved	small_molecule	Sodium channel protein type 10 subunit alpha[SCN10A][inhibitor]	1	0	527
DB01002	Levobupivacaine	approved//investigational	small_molecule	Sodium channel protein type 10 subunit alpha[SCN10A][inhibitor]	1	0	527
DB01086	Benzocaine	approved//investigational	small_molecule	Sodium channel protein type 10 subunit alpha[SCN10A][inhibitor]	1	0	527	0.213
DB08864	Rilpivirine	approved	small_molecule	Voltage-gated sodium channel alpha Nav1.8 (SCN10A)[SCN10A][]	1	0	527
DB06151	Acetylcysteine	approved//investigational	small_molecule	Cystine/glutamate transporter[SLC7A11][activator]//Glutathione synthetase[GSS][stimulator]//Nuclear factor NF-kappa-B (NFKB)[REL, RELB, RELA, NFKB2, NFKB1][]	3	0.0124095	532
DB01299	Sulfadoxine	approved//investigational	small_molecule	Monoamine oxidase type B (MAO-B)[MAOB][]	1	0	537.5	0.068
DB01626	Pargyline	approved	small_molecule	Amine oxidase [flavin-containing] B[MAOB][inhibitor]	1	0	537.5	-0.102
DB02095	Isatin	experimental	small_molecule	Monoamine oxidase type B (MAO-B)[MAOB][]	1	0	537.5
DB03894	N-Propargyl-1(S)-Aminoindan	experimental	small_molecule	Monoamine oxidase type B (MAO-B)[MAOB][]	1	0	537.5
DB04147	Dodecyldimethylamine N-oxide	experimental	small_molecule	Monoamine oxidase type B (MAO-B)[MAOB][]	1	0	537.5
DB04307	5-Hydroxy-N-Propargyl-1(R)-Aminoindan	experimental	small_molecule	Monoamine oxidase type B (MAO-B)[MAOB][]	1	0	537.5
DB05479	CZEN 002	investigational	small_molecule	Nuclear factor NF-kappa-B (NFKB)[REL, NFKB1, RELB, RELA, NFKB2][]	1	0	537.5
DB06654	Safinamide	approved//investigational	small_molecule	Amine oxidase [flavin-containing] B[MAOB][antagonist]	1	0	537.5
DB08480	4-HYDROXY-N-PROPARGYL-1(R)-AMINOINDAN	experimental	small_molecule	Monoamine oxidase type B (MAO-B)[MAOB][]	1	0	537.5
DB09086	Eugenol	approved	small_molecule	Monoamine oxidase type B (MAO-B)[MAOB][]	1	0	537.5
DB13874	Enasidenib	approved//investigational	small_molecule	Isocitrate dehydrogenase [NADP], mitochondrial[IDH2][inhibitor]	1	0	543
DB12025	Triptolide	investigational	small_molecule	Nuclear factor NF-kappa-B (NFKB)[RELB, REL, NFKB2, RELA, NFKB1][]	1	0	544.5
DB15010	Edasalonexent	investigational	small_molecule	Nuclear factor NF-kappa-B (NFKB)[RELB, REL, NFKB2, RELA, NFKB1][]	1	0	544.5
DB12645	Givinostat	investigational	small_molecule	Histone deacetylase 1 (HDAC1)[HDAC1][]//Janus kinase 2 (JAK-2)[JAK2][]	2	0	546
DB01041	Thalidomide	approved//investigational//withdrawn	small_molecule	Fibroblast growth factor receptor 2[FGFR2][antagonist]//Nuclear factor NF-kappa-B p105 subunit[NFKB1][antagonist]//Protein cereblon[CRBN][inhibitor]//Tumor necrosis factor (TNF)[TNF][]	4	0.033092	547	0.136
DB00190	Carbidopa	approved	small_molecule	Aromatic-L-amino-acid decarboxylase[DDC][inhibitor]	1	0	548.5
DB12783	Benserazide	approved//investigational	small_molecule	Aromatic-L-amino-acid decarboxylase (DDC)[DDC][]	1	0	548.5	-0.18
DB09270	Ubidecarenone	approved//investigational//nutraceutical	small_molecule	NADH dehydrogenase [ubiquinone] flavoprotein 3, mitochondrial[NDUFV3][cofactor]//Succinate dehydrogenase [ubiquinone] flavoprotein subunit, mitochondrial[SDHA][cofactor]	2	0	550
DB00820	Tadalafil	approved//investigational	small_molecule	Phosphodiesterase 5A (PDE5A)[PDE5A][]	1	0	555
DB00862	Vardenafil	approved	small_molecule	cGMP-specific 3',5'-cyclic phosphodiesterase[PDE5A][inhibitor]	1	0	555
DB01972	Guanosine-5'-Monophosphate	experimental	small_molecule	Phosphodiesterase 5A (PDE5A)[PDE5A][]	1	0	555
DB03597	gamma-Glutamyl[S-(2-iodobenzyl)cysteinyl]glycine	experimental	small_molecule	Phosphodiesterase 5A (PDE5A)[PDE5A][]	1	0	555
DB06237	Avanafil	approved	small_molecule	cGMP-specific 3',5'-cyclic phosphodiesterase[PDE5A][inhibitor]	1	0	555
DB06246	Exisulind	investigational	small_molecule	Phosphodiesterase 5A (PDE5A)[PDE5A][]	1	0	555	0.007
DB06267	Udenafil	approved//investigational	small_molecule	Phosphodiesterase 5A (PDE5A)[PDE5A][]	1	0	555
DB11736	PF-00489791	investigational	small_molecule	Phosphodiesterase 5A (PDE5A)[PDE5A][]	1	0	555
DB11902	Gisadenafil	investigational	small_molecule	Phosphodiesterase 5A (PDE5A)[PDE5A][]	1	0	555
DB01021	Trichlormethiazide	approved//vet_approved	small_molecule	Sodium/potassium-transporting ATPase subunit alpha-1[ATP1A1][inhibitor]//Solute carrier family 12 member 1 (SLC12A1)[SLC12A1][]//Solute carrier family 12 member 3[SLC12A3][inhibitor]	3	0	560	0.263
DB01954	Rolipram	investigational	small_molecule	Phosphodiesterase 4A (PDE4A)[PDE4A][]//Phosphodiesterase 4D (PDE4D)[PDE4D][]//Phosphodiesterase 5A (PDE5A)[PDE5A][]	3	0	561
DB01113	Papaverine	approved//investigational	small_molecule	Phosphodiesterase 4D (PDE4D)[PDE4D][]//Phosphodiesterase 5A (PDE5A)[PDE5A][]//cAMP-specific 3',5'-cyclic phosphodiesterase 4B[PDE4B][inhibitor]	3	0	562	0.262
DB02463	2-(2-Hydroxy-Phenyl)-1h-Indole-5-Carboxamidine	experimental	small_molecule	Cationic trypsinogen (PRSS1)[PRSS1][]//Coagulation factor IIa (F2)[F2][]//Plasminogen (PLG)[PLG][]//Tissue-type plasminogen activator (PLAT)[PLAT][]//Urokinase-type plasminogen activator (PLAU)[PLAU][]	5	0	564
DB05595	Farletuzumab	investigational	biotech	Folate receptor alpha[FOLR1][antibody]	1	0	564
DB12559	EC-17	investigational	small_molecule	Folate receptor alpha (FOLR1)[FOLR1][]	1	0	564
DB00903	Etacrynic acid	approved//investigational	small_molecule	Sodium/potassium-transporting ATPase subunit alpha-1[ATP1A1][inhibitor]//Solute carrier family 12 member 1[SLC12A1][inhibitor]	2	0	566	0.04
DB12836	Grapiprant	investigational//vet_approved	small_molecule	Prostaglandin E2 receptor EP4 subtype[PTGER4][antagonist]	1	0	567
DB01917	Putrescine	experimental	small_molecule	Ornithine decarboxylase (ODC1)[ODC1][]//S-adenosylmethionine decarboxylase proenzyme (AMD1)[AMD1][]	2	0	568
DB00089	Capromab pendetide	approved	biotech	Glutamate carboxypeptidase 2[FOLH1][other/unknown]	1	0	570
DB12514	Iofolastat I-123	investigational	small_molecule	Glutamate carboxypeptidase II (GCPII)[FOLH1][]	1	0	570
DB15340	EC-0652	investigational	small_molecule	Glutamate carboxypeptidase II (GCPII)[FOLH1][]	1	0	570
DB11344	(+)-menthol	experimental	small_molecule	Long transient receptor potential channel 8 (TRPM8)[TRPM8][]//Transformation-sensitive protein p120 (TRPA1)[TRPA1][]	2	0	572
DB09526	Hydroquinone	approved//investigational	small_molecule	Glycoprotein IIb/IIIa receptor (GPIIb/IIIa)[ITGA2B, ITGB3][]//Tyrosinase (TYR)[TYR][]	2	0	573
DB01207	Ridogrel	experimental	small_molecule	Thromboxane A2 receptor (TBXA2R)[TBXA2R][]//Thromboxane-A synthase[TBXAS1][inhibitor]	2	0	574
DB03560	P-Hydroxybenzaldehyde	experimental	small_molecule	GABA transaminase (ABAT)[ABAT][]//Monoamine oxidase type B (MAO-B)[MAOB][]	2	0	575
DB00973	Ezetimibe	approved	small_molecule	Niemann-Pick C1-like protein 1 (NPC1L1)[NPC1L1][]//Sterol O-acyltransferase 1[SOAT1][inhibitor]	2	0	576.5
DB04630	Aldosterone	experimental//investigational	small_molecule	Mineralocorticoid receptor (MR)[NR3C2][]//Solute carrier family 12 member 1 (SLC12A1)[SLC12A1][]	2	0	576.5
DB00811	Ribavirin	approved	small_molecule	Inosine-5'-monophosphate dehydrogenase 1 (IMPDH1)[IMPDH1][]	1	0	580.5	0.277
DB02109	Hadacidin	experimental	small_molecule	Inosine-5'-monophosphate dehydrogenase 1 (IMPDH1)[IMPDH1][]	1	0	580.5
DB05500	AVN-944	investigational	biotech	Inosine-5'-monophosphate dehydrogenase 1 (IMPDH1)[IMPDH1][]	1	0	580.5
DB06408	Taribavirin	investigational	small_molecule	Inosine-5'-monophosphate dehydrogenase 1 (IMPDH1)[IMPDH1][]	1	0	580.5
DB12617	Mizoribine	investigational	small_molecule	Inosine-5'-monophosphate dehydrogenase 1 (IMPDH1)[IMPDH1][]	1	0	580.5
DB13243	Tiazofurine	experimental	small_molecule	Inosine-5'-monophosphate dehydrogenase 1 (IMPDH1)[IMPDH1][]	1	0	580.5
DB00360	Sapropterin	approved//investigational	small_molecule	Nitric oxide synthase, endothelial[NOS3][cofactor]//Phenylalanine hydroxylase (PAH)[PAH][]//Tryptophan 5-hydroxylase 1[TPH1][cofactor]//Tyrosine 3-monooxygenase[TH][cofactor]	4	0	584
DB03206	Duvoglustat	investigational	small_molecule	Intestinal maltase-glucoamylase (MGAM)[MGAM][]	1	0	587
DB03323	Maltose	experimental//investigational	small_molecule	Intestinal maltase-glucoamylase (MGAM)[MGAM][]	1	0	587
DB04878	Voglibose	investigational	small_molecule	Maltase-glucoamylase, intestinal[MGAM][inhibitor]	1	0	587
DB06580	Celgosivir	investigational	small_molecule	Intestinal maltase-glucoamylase (MGAM)[MGAM][]	1	0	587
DB13106	Glycovir	investigational	small_molecule	Intestinal maltase-glucoamylase (MGAM)[MGAM][]	1	0	587
DB06439	Tyloxapol	approved//investigational	small_molecule	Lipoprotein lipase[LPL][inhibitor]//Nuclear factor NF-kappa-B (NFKB)[RELB, NFKB2, RELA, REL, NFKB1][]	2	0	590	0.186
DB05266	Ibudilast	investigational	small_molecule	Interleukin-1 beta (IL1B)[IL1B][]//Interleukin-6 (IL6)[IL6][]//cAMP-specific 3',5'-cyclic phosphodiesterase 4A[PDE4A][inhibitor]//cAMP-specific 3',5'-cyclic phosphodiesterase 4B[PDE4B][inhibitor]//cAMP-specific 3',5'-cyclic phosphodiesterase 4C[PDE4C][inhibitor]	5	0	591
DB01103	Quinacrine	investigational	small_molecule	85/88 kDa calcium-independent phospholipase A2[PLA2G6][inhibitor]//Cytosolic phospholipase A2[PLA2G4A][inhibitor]//Inactive phospholipase C-like protein 1[PLCL1][inhibitor]//Phospholipase A2 (PLA2G1B)[PLA2G1B][]	4	0	592	-0.253
DB03977	Trimethyllysine	experimental	small_molecule	Calmodulin (CALM)[CALM3, CALM2, CALM1][]	1	0	593.5
DB14050	Cannabidivarin	investigational	small_molecule	Transient receptor potential cation channel subfamily A member 1[TRPA1][agonist]//Transient receptor potential cation channel subfamily V member 1[TRPV1][agonist]//Transient receptor potential cation channel subfamily V member 2[TRPV2][agonist]	3	0	593.5
DB03900	tert-butanol	experimental	small_molecule	Calmodulin (CALM)[CALM1, CALM3, CALM2][]	1	0	595
DB04862	Merimepodib	investigational	small_molecule	Epidermal growth factor receptor (EGFR)[EGFR][]//Erbb2 tyrosine kinase receptor (HER2)[ERBB2][]//Inosine-5'-monophosphate dehydrogenase 1 (IMPDH1)[IMPDH1][]	3	0	596
DB00661	Verapamil	approved	small_molecule	Voltage-dependent L-type calcium channel subunit alpha-1C[CACNA1C][inhibitor]//Voltage-gated calcium channel alpha Cav3.1 (CACNA1G)[CACNA1G][]	2	0.0237849	597
DB00975	Dipyridamole	approved	small_molecule	Adenosine deaminase[ADA][inhibitor]//Phosphodiesterase 5A (PDE5A)[PDE5A][]//cAMP and cAMP-inhibited cGMP 3',5'-cyclic phosphodiesterase 10A[PDE10A][inhibitor]//cAMP-specific 3',5'-cyclic phosphodiesterase 4A[PDE4A][inhibitor]	4	0	598	-0.169
DB00437	Allopurinol	approved	small_molecule	Xanthine dehydrogenase/oxidase[XDH][inhibitor]	1	0	601.5
DB01685	Topiroxostat	experimental	small_molecule	Xanthine dehydrogenase/oxidase (XDH)[XDH][]	1	0	601.5
DB03328	Dioxo(sulfanyl)molybdenum	experimental	small_molecule	Xanthine dehydrogenase/oxidase (XDH)[XDH][]	1	0	601.5
DB03841	Niraxostat	experimental	small_molecule	Xanthine dehydrogenase/oxidase (XDH)[XDH][]	1	0	601.5
DB04854	Febuxostat	approved	small_molecule	Xanthine dehydrogenase/oxidase (XDH)[XDH][]	1	0	601.5
DB05262	Oxypurinol	investigational	small_molecule	Xanthine dehydrogenase/oxidase (XDH)[XDH][]	1	0	601.5
DB04253	Tretazicar	investigational	small_molecule	Quinone reductase 2 (NQO2)[NQO2][]	1	0	605.5
DB08228	5,8-dimethoxy-1,4-dimethylquinolin-2(1H)-one	experimental	small_molecule	Quinone reductase 2 (NQO2)[NQO2][]	1	0	605.5
DB00440	Trimethoprim	approved//vet_approved	small_molecule	Dihydrofolate reductase (DHFR)[DHFR][]	1	0.00103413	608	0.328
DB03695	Piritrexim	investigational	small_molecule	Dihydrofolate reductase (DHFR)[DHFR][]	1	0	608
DB06358	Iclaprim	investigational	small_molecule	Dihydrofolate reductase (DHFR)[DHFR][]	1	0	608
DB03345	Mercaptoethanol	experimental	small_molecule	Alpha-1-antitrypsin (SERPINA1)[SERPINA1][]//Carbonic anhydrase II (CA-II)[CA2][]//Delta-aminolevulinic acid dehydratase (ALAD)[ALAD][]//Fibroblast growth factor-2 (FGF2)[FGF2][]//Polypeptide deformylase (PDF)[PDF][]	5	0	610
DB00524	Metolazone	approved	small_molecule	Solute carrier family 12 member 3 (SLC12A3)[SLC12A3][]	1	0.0237849	611.5	-0.148
DB01324	Polythiazide	approved	small_molecule	Solute carrier family 12 member 3 (SLC12A3)[SLC12A3][]	1	0	611.5
DB09333	Iopodic acid	approved//investigational//withdrawn	small_molecule	Thyroxine 5-deiodinase[DIO3][antagonist]	1	0	613
DB02352	3-(Benzyloxy)Pyridin-2-Amine	experimental	small_molecule	Leukotriene A-4 hydrolase (LTA4H)[LTA4H][]	1	0	621
DB05177	DG051	investigational	small_molecule	Leukotriene A-4 hydrolase (LTA4H)[LTA4H][]	1	0	621
DB06828	5-[2-(1H-pyrrol-1-yl)ethoxy]-1H-indole	experimental	small_molecule	Leukotriene A-4 hydrolase (LTA4H)[LTA4H][]	1	0	621
DB06851	N-(pyridin-3-ylmethyl)aniline	experimental	small_molecule	Leukotriene A-4 hydrolase (LTA4H)[LTA4H][]	1	0	621
DB06917	(4-fluorophenyl)(pyridin-4-yl)methanone	experimental	small_molecule	Leukotriene A-4 hydrolase (LTA4H)[LTA4H][]	1	0	621
DB07094	1-(2,2'-bithiophen-5-yl)methanamine	experimental	small_molecule	Leukotriene A-4 hydrolase (LTA4H)[LTA4H][]	1	0	621
DB07099	N-[4-(benzyloxy)phenyl]glycinamide	experimental	small_molecule	Leukotriene A-4 hydrolase (LTA4H)[LTA4H][]	1	0	621
DB07102	(2S)-2-amino-5-oxo-5-[(4-phenylmethoxyphenyl)amino]pentanoic acid	experimental	small_molecule	Leukotriene A-4 hydrolase (LTA4H)[LTA4H][]	1	0	621
DB07104	4-amino-N-[4-(benzyloxy)phenyl]butanamide	experimental	small_molecule	Leukotriene A-4 hydrolase (LTA4H)[LTA4H][]	1	0	621
DB07196	N-methyl-1-(2-thiophen-2-ylphenyl)methanamine	experimental	small_molecule	Leukotriene A-4 hydrolase (LTA4H)[LTA4H][]	1	0	621
DB07259	1-(4-thiophen-2-ylphenyl)methanamine	experimental	small_molecule	Leukotriene A-4 hydrolase (LTA4H)[LTA4H][]	1	0	621
DB07260	N-benzyl-4-[(2R)-pyrrolidin-2-ylmethoxy]aniline	experimental	small_molecule	Leukotriene A-4 hydrolase (LTA4H)[LTA4H][]	1	0	621
DB07292	4-(2-amino-1,3-thiazol-4-yl)phenol	experimental	small_molecule	Leukotriene A-4 hydrolase (LTA4H)[LTA4H][]	1	0	621
DB08466	5-[2-(4-hydroxyphenyl)ethyl]benzene-1,3-diol	experimental	small_molecule	Leukotriene A-4 hydrolase (LTA4H)[LTA4H][]	1	0	621
DB15385	Acebilustat	investigational	small_molecule	Leukotriene A-4 hydrolase (LTA4H)[LTA4H][]	1	0	621
DB03783	Phenacetin	withdrawn	small_molecule	Inosine-5'-monophosphate dehydrogenase 1 (IMPDH1)[IMPDH1][]//Prostaglandin G/H synthase 1 (COX-1)[PTGS1][]	2	0	629	0.077
DB11665	BMS-690514	investigational	small_molecule	Epidermal growth factor receptor (EGFR)[EGFR][]//Fms-like tyrosine kinase 3 (FLT-3)[FLT3][]//Vascular endothelial growth factor receptor 2 (KDR)[KDR][]	3	0	630
DB06688	Sipuleucel-T	approved//investigational	biotech	Prostatic acid phosphatase[ACP3][other]	1	0	631
DB12872	Vonicog Alfa	approved//investigational	biotech	Coagulation factor VIII[F8][stabilization]//Collagen alpha-1(I) chain[COL1A1][binder]	2	0	632.5
DB13133	Von Willebrand Factor Human	approved//investigational	biotech	Coagulation factor VIII[F8][stabilization]//Collagen alpha-1(I) chain[COL1A1][binder]	2	0	632.5
DB01218	Halofantrine	approved	small_molecule	Calmodulin (CALM)[CALM1, CALM3, CALM2][]//Potassium voltage-gated channel subfamily H member 2[KCNH2][inhibitor]	2	0	634	0.194
DB00348	Nitisinone	approved//investigational	small_molecule	4-hydroxyphenylpyruvate dioxygenase[HPD][inhibitor]	1	0	635
DB04879	Vatalanib	investigational	small_molecule	Epidermal growth factor receptor (EGFR)[EGFR][]//VEGFR1 messenger RNA (VEGFR1 mRNA)[FLT1][]//Vascular endothelial growth factor receptor 2 (KDR)[KDR][]	3	0	636
DB13151	Anti-inhibitor coagulant complex	approved//investigational	biotech	Coagulation factor V[F5][agonist]//Coagulation factor VII[F7][agonist]//Coagulation factor VIII[F8][agonist]//Coagulation factor X[F10][agonist]//Coagulation factor XIII A chain[F13A1][agonist]//Fibrinogen alpha chain[FGA][cleavage]//Fibrinogen beta chain[FGB][cleavage]//Prothrombin[F2][agonist]	8	0	637
DB00214	Torasemide	approved	small_molecule	Solute carrier family 12 member 1[SLC12A1][inhibitor]//Solute carrier family 12 member 2[SLC12A2][inhibitor]	2	0	638	-0.105
DB00098	Antithymocyte immunoglobulin (rabbit)	approved	biotech	Integrin alpha-L[ITGAL][]//Integrin alpha-V[ITGAV][]//Integrin beta-1[ITGB1][]//Integrin beta-3[ITGB3][]//Low affinity immunoglobulin gamma Fc region receptor II-b[FCGR2B][]//Major histocompatibility complex class I-related gene protein[MR1][antagonist]//T-cell surface glycoprotein CD4[CD4][]//T-lymphocyte activation antigen CD86[CD86][binder]	8	0.0041365	639
DB00592	Piperazine	approved//vet_approved	small_molecule	Gamma-aminobutyric acid receptor subunit beta-3[GABRB3][agonist]	1	0	640
DB05294	Vandetanib	approved	small_molecule	Epidermal growth factor receptor (EGFR)[EGFR][]//Proto-oncogene c-Ret (RET)[RET][]//Vascular endothelial growth factor receptor 2 (KDR)[KDR][]	3	0	641
DB03852	Eucalyptol	experimental//nutraceutical	small_molecule	Long transient receptor potential channel 8 (TRPM8)[TRPM8][]	1	0	643
DB14183	Geraniol	approved//experimental	small_molecule	Long transient receptor potential channel 8 (TRPM8)[TRPM8][]	1	0	643
DB14187	Hydroxycitronellal	approved//experimental	small_molecule	Long transient receptor potential channel 8 (TRPM8)[TRPM8][]	1	0	643
DB06176	Romidepsin	approved//investigational	small_molecule	Histone deacetylase 1 (HDAC1)[HDAC1][]//Histone deacetylase 2[HDAC2][antagonist//inhibitor]	2	0	645
DB01121	Phenacemide	approved	small_molecule	Sodium channel protein type 1 subunit alpha[SCN1A][inhibitor]	1	0	647
DB01438	Phenazopyridine	approved	small_molecule	Sodium channel protein type 1 subunit alpha[SCN1A][inhibitor]	1	0	647	-0.317
DB04930	Permethrin	approved//investigational	small_molecule	Sodium channel protein type 1 subunit alpha[SCN1A][inhibitor]	1	0	647
DB03849	Cilomilast	investigational	small_molecule	Phosphodiesterase 4A (PDE4A)[PDE4A][]//cAMP-specific 3',5'-cyclic phosphodiesterase 4B[PDE4B][inhibitor]//cAMP-specific 3',5'-cyclic phosphodiesterase 4D[PDE4D][inhibitor]	3	0	649
DB00158	Folic acid	approved//nutraceutical//vet_approved	small_molecule	Proton-coupled folate transporter (SLC46A1)[SLC46A1][]//Solute carrier family 19 member 1 (SLC19A1)[SLC19A1][]	2	0	650.5	-0.255
DB00812	Phenylbutazone	approved//vet_approved	small_molecule	Prostacyclin synthase[PTGIS][inhibitor]//Prostaglandin G/H synthase 1[PTGS1][inhibitor]//Prostaglandin G/H synthase 2 (COX-2)[PTGS2][]	3	0	650.5
DB00286	Conjugated estrogens	approved	small_molecule	Estrogen receptor alpha[ESR1][agonist]//Estrogen receptor beta[ESR2][agonist]	2	0	659.5
DB00481	Raloxifene	approved//investigational	small_molecule	Estrogen receptor (ESR)[ESR1][]//Estrogen receptor beta[ESR2][agonist]	2	0	659.5	-0.078
DB00783	Estradiol	approved//investigational//vet_approved//servier	small_molecule	Estrogen receptor (ESR)[ESR1][]//Estrogen receptor beta[ESR2][agonist]	2	0.00103413	659.5	-0.003
DB01524	Androstenediol	experimental//illicit	small_molecule	Estrogen receptor (ESR)[ESR1][]//Estrogen receptor beta (ESR2)[ESR2][]	2	0	659.5
DB03860	ICI-164384	experimental	small_molecule	Estrogen receptor (ESR)[ESR1][]//Estrogen receptor beta (ESR2)[ESR2][]	2	0	659.5
DB04813	Bithionol	approved//withdrawn	small_molecule	Estrogen receptor (ESR)[ESR1][]//Estrogen receptor beta (ESR2)[ESR2][]	2	0	659.5
DB05414	Pipendoxifene	investigational	small_molecule	Estrogen receptor (ESR)[ESR1][]//Estrogen receptor beta (ESR2)[ESR2][]	2	0	659.5
DB06202	Lasofoxifene	approved//investigational	small_molecule	Estrogen receptor alpha[ESR1][antagonist//agonist//negative modulator]//Estrogen receptor beta[ESR2][agonist]	2	0	659.5
DB06249	Arzoxifene	approved//investigational	small_molecule	Estrogen receptor (ESR)[ESR1][]//Estrogen receptor beta (ESR2)[ESR2][]	2	0	659.5
DB07032	2-(4-HYDROXY-PHENYL)BENZOFURAN-5-OL	experimental	small_molecule	Estrogen receptor (ESR)[ESR1][]//Estrogen receptor beta (ESR2)[ESR2][]	2	0	659.5
DB07119	1-CHLORO-6-(4-HYDROXYPHENYL)-2-NAPHTHOL	experimental	small_molecule	Estrogen receptor (ESR)[ESR1][]//Estrogen receptor beta (ESR2)[ESR2][]	2	0	659.5
DB13952	Estradiol acetate	approved//investigational//vet_approved	small_molecule	Estrogen receptor (ESR)[ESR1][]//Estrogen receptor beta[ESR2][agonist]	2	0	659.5
DB13953	Estradiol benzoate	approved//investigational//vet_approved	small_molecule	Estrogen receptor alpha[ESR1][agonist]//Estrogen receptor beta[ESR2][agonist]	2	0	659.5
DB13954	Estradiol cypionate	approved//investigational//vet_approved	small_molecule	Estrogen receptor (ESR)[ESR1][]//Estrogen receptor beta[ESR2][agonist]	2	0	659.5
DB13955	Estradiol dienanthate	approved//investigational//vet_approved	small_molecule	Estrogen receptor alpha[ESR1][agonist]//Estrogen receptor beta[ESR2][agonist]	2	0	659.5
DB13956	Estradiol valerate	approved//investigational//vet_approved	small_molecule	Estrogen receptor alpha[ESR1][agonist]//Estrogen receptor beta[ESR2][agonist]	2	0	659.5
DB02530	gamma-Aminobutyric acid	approved//investigational	small_molecule	GABA transporter GAT-1 (SLC6A1)[SLC6A1][]//GABA(A) receptor alpha-1 (GABRA1)[GABRA1][]//GABA(A) receptor alpha-2 (GABRA2)[GABRA2][]//GABA(A) receptor alpha-3 (GABRA3)[GABRA3][]//GABA(A) receptor alpha-5 (GABRA5)[GABRA5][]//GABA(A) receptor beta-2 (GABRB2)[GABRB2][]//GABA(A) receptor gamma-2 (GABRG2)[GABRG2][]//Gamma-aminobutyric acid B receptor (GABBR)[GABBR2, GABBR1][]//Integrin alpha-4 (ITGA4)[…	9	0	668
DB12458	Muscimol	investigational	small_molecule	GABA(A) receptor alpha-2 (GABRA2)[GABRA2][]//GABA(A) receptor alpha-3 (GABRA3)[GABRA3][]//GABA(A) receptor alpha-5 (GABRA5)[GABRA5][]//GABA(A) receptor gamma-3 (GABRG3)[GABRG3][]	4	0	669
DB05944	Varlitinib	investigational	small_molecule	Epidermal growth factor receptor (EGFR)[EGFR][]//Erbb2 tyrosine kinase receptor (HER2)[ERBB2][]	2	0	672
DB12114	Poziotinib	investigational	small_molecule	Epidermal growth factor receptor (EGFR)[EGFR][]//Erbb2 tyrosine kinase receptor (HER2)[ERBB2][]	2	0	672
DB12174	CUDC-101	investigational	small_molecule	Epidermal growth factor receptor (EGFR)[EGFR][]//Erbb2 tyrosine kinase receptor (HER2)[ERBB2][]	2	0	672
DB12318	BMS-599626	investigational	small_molecule	Epidermal growth factor receptor (EGFR)[EGFR][]//Erbb2 tyrosine kinase receptor (HER2)[ERBB2][]	2	0	672
DB12682	Mubritinib	investigational	small_molecule	Epidermal growth factor receptor (EGFR)[EGFR][]//Erbb2 tyrosine kinase receptor (HER2)[ERBB2][]	2	0	672
DB01075	Diphenhydramine	approved//investigational	small_molecule	Histamine H1 receptor (H1R)[HRH1][]//Histamine N-methyltransferase (HNMT)[HNMT][]	2	0	675	0.304
DB00316	Acetaminophen	approved	small_molecule	Norepinephrine transporter (NET)[SLC6A2][]//Prostaglandin G/H synthase (COX)[PTGS2][]//Prostaglandin G/H synthase 1[PTGS1][inhibitor]//Serotonin transporter (SERT)[SLC6A4][]	4	0	676	-0.077
DB00937	Diethylpropion	approved//illicit	small_molecule	Norepinephrine transporter (NET)[SLC6A2][]//Serotonin transporter (SERT)[SLC6A4][]//Sodium-dependent dopamine transporter[SLC6A3][inhibitor]	3	0	677.5
DB01105	Sibutramine	approved//illicit//investigational//withdrawn	small_molecule	Norepinephrine transporter (NET)[SLC6A2][]//Serotonin transporter (SERT)[SLC6A4][]//Sodium-dependent dopamine transporter[SLC6A3][inhibitor]	3	0	677.5
DB00436	Bendroflumethiazide	approved	small_molecule	Calcium-activated potassium channel subunit alpha-1[KCNMA1][inducer]//Solute carrier family 12 member 1 (SLC12A1)[SLC12A1][]//Solute carrier family 12 member 3 (SLC12A3)[SLC12A3][]	3	0.0237849	679	-0.075
DB12665	Isoquercetin	investigational	small_molecule	Aldose reductase (AKR1B1)[AKR1B1][]//Angiotensin-converting enzyme (ACE)[ACE][]	2	0	680
DB13616	Melagatran	experimental	small_molecule	Cationic trypsinogen (PRSS1)[PRSS1][]//Coagulation factor IIa (F2)[F2][]//Coagulation factor Xa (F10)[F10][]//Plasminogen (PLG)[PLG][]	4	0	681
DB00235	Milrinone	approved	small_molecule	cGMP-inhibited 3',5'-cyclic phosphodiesterase A[PDE3A][inhibitor]	1	0	684	-0.246
DB00261	Anagrelide	approved	small_molecule	cGMP-inhibited 3',5'-cyclic phosphodiesterase A[PDE3A][inhibitor]	1	0	684
DB01166	Cilostazol	approved//investigational	small_molecule	cGMP-inhibited 3',5'-cyclic phosphodiesterase A[PDE3A][inhibitor]	1	0	684
DB01427	Amrinone	approved	small_molecule	cGMP-inhibited 3',5'-cyclic phosphodiesterase A[PDE3A][inhibitor]	1	0	684	-0.386
DB04880	Enoximone	approved//investigational	small_molecule	cGMP-inhibited 3',5'-cyclic phosphodiesterase A[PDE3A][inhibitor]	1	0	684
DB03843	Formaldehyde	approved//vet_approved	small_molecule	Transformation-sensitive protein p120 (TRPA1)[TRPA1][]	1	0	690
DB04381	Crotonaldehyde	experimental	small_molecule	Transformation-sensitive protein p120 (TRPA1)[TRPA1][]	1	0	690
DB09543	Methyl salicylate	approved//vet_approved	small_molecule	Transformation-sensitive protein p120 (TRPA1)[TRPA1][]	1	0	690
DB12765	Methyl isocyanate	investigational	small_molecule	Transformation-sensitive protein p120 (TRPA1)[TRPA1][]	1	0	690
DB13716	Dibutylphthalate	experimental	small_molecule	Transformation-sensitive protein p120 (TRPA1)[TRPA1][]	1	0	690
DB14184	Cinnamaldehyde	approved//experimental	small_molecule	Transformation-sensitive protein p120 (TRPA1)[TRPA1][]	1	0	690
DB14212	Methylparaben	approved	small_molecule	Transformation-sensitive protein p120 (TRPA1)[TRPA1][]	1	0	690
DB00523	Alitretinoin	approved//investigational	small_molecule	Retinoic acid receptor RXR-alpha (RXRA)[RXRA][]//Retinoic acid receptor RXR-beta (RXRB)[RXRB][]//Retinoic acid receptor RXR-gamma (RXRG)[RXRG][]//Retinoic acid receptor alpha[RARA][agonist]//Retinoic acid receptor beta (RARB)[RARB][]//Retinoic acid receptor gamma[RARG][agonist]	6	0	694.5
DB00926	Etretinate	withdrawn	small_molecule	Retinoic acid receptor RXR-alpha[RXRA][agonist]//Retinoic acid receptor RXR-beta[RXRB][agonist]//Retinoic acid receptor RXR-gamma[RXRG][agonist]//Retinoic acid receptor alpha[RARA][agonist]//Retinoic acid receptor beta[RARB][agonist]//Retinoic acid receptor gamma[RARG][agonist]	6	0	694.5
DB00309	Vindesine	approved//investigational	small_molecule	Tubulin beta-1 chain[TUBB1][inhibitor]	1	0	699
DB01509	Tenamfetamine	experimental//illicit	small_molecule	Dopamine transporter (DAT)[SLC6A3][]//Norepinephrine transporter (NET)[SLC6A2][]//Serotonin transporter (SERT)[SLC6A4][]	3	0	699
DB05964	Amitifadine	investigational	small_molecule	Dopamine transporter (DAT)[SLC6A3][]//Norepinephrine transporter (NET)[SLC6A2][]//Serotonin transporter (SERT)[SLC6A4][]	3	0	699
DB06731	Seproxetine	investigational	small_molecule	Dopamine transporter (DAT)[SLC6A3][]//Norepinephrine transporter (NET)[SLC6A2][]//Serotonin transporter (SERT)[SLC6A4][]	3	0	699
DB09186	Nisoxetine	experimental	small_molecule	Dopamine transporter (DAT)[SLC6A3][]//Norepinephrine transporter (NET)[SLC6A2][]//Serotonin transporter (SERT)[SLC6A4][]	3	0	699	0.283
DB12305	Dasotraline	investigational	small_molecule	Dopamine transporter (DAT)[SLC6A3][]//Norepinephrine transporter (NET)[SLC6A2][]//Serotonin transporter (SERT)[SLC6A4][]	3	0	699
DB13873	Fenofibric acid	approved	small_molecule	Fatty acid-binding protein 1 (FABP1)[FABP1][]//Peroxisome proliferator-activated receptor alpha[PPARA][agonist]	2	0	699
DB00347	Trimethadione	approved	small_molecule	Voltage-dependent T-type calcium channel subunit alpha-1G[CACNA1G][inhibitor]	1	0	704.5	0.031
DB00593	Ethosuximide	approved	small_molecule	Voltage-gated calcium channel alpha Cav3.1 (CACNA1G)[CACNA1G][]	1	0	704.5	0.615
DB05246	Methsuximide	approved	small_molecule	Voltage-gated calcium channel alpha Cav3.1 (CACNA1G)[CACNA1G][]	1	0	704.5
DB13791	Penfluridol	experimental	small_molecule	Voltage-gated calcium channel alpha Cav3.1 (CACNA1G)[CACNA1G][]	1	0	704.5
DB00140	Riboflavin	approved//investigational//nutraceutical//vet_approved	small_molecule	Flavin reductase (NADPH)[BLVRB][product of]//Riboflavin kinase[RFK][ligand]	2	0.00103413	707	-0.062
DB00579	Mazindol	approved//investigational	small_molecule	Norepinephrine transporter (NET)[SLC6A2][]//Sodium-dependent dopamine transporter[SLC6A3][inhibitor]//Sodium-dependent serotonin transporter[SLC6A4][inhibitor]	3	0	708
DB06701	Dexmethylphenidate	approved//investigational	small_molecule	Sodium-dependent dopamine transporter[SLC6A3][inhibitor]//Sodium-dependent noradrenaline transporter[SLC6A2][inhibitor]	2	0	709
DB01472	4-Methoxyamphetamine	experimental//illicit	small_molecule	Adrenergic receptor alpha-1D (ADRA1D)[ADRA1D][]//Adrenergic receptor alpha-2A (ADRA2A)[ADRA2A][]//Alpha-1A adrenergic receptor[ADRA1A][agonist]//Dopamine transporter (DAT)[SLC6A3][]//Monoamine oxidase type A (MAO-A)[MAOA][]//Monoamine oxidase type B (MAO-B)[MAOB][]//Serotonin transporter (SERT)[SLC6A4][]//Synaptic vesicle amine transporter (SLC18A2)[SLC18A2][]	8	0	710
DB01156	Bupropion	approved	small_molecule	Serotonin transporter (SERT)[SLC6A4][]//Sodium-dependent dopamine transporter[SLC6A3][inhibitor]//Sodium-dependent noradrenaline transporter[SLC6A2][inhibitor]	3	0	711	-0.12
DB11300	Thrombin	approved//investigational	biotech	Coagulation factor V[F5][activator]//Coagulation factor VIII[F8][activator]//Coagulation factor XI[F11][activator]//Coagulation factor XIII A chain[F13A1][activator]//Coagulation factor XIII B chain[F13B][activator]//Fibrinogen alpha chain[FGA][activator]//Fibrinogen beta chain[FGB][activator]//Fibrinogen gamma chain[FGG][activator]	8	0	713
DB11571	Human thrombin	approved	biotech	Coagulation factor V[F5][activator]//Coagulation factor VIII[F8][activator]//Coagulation factor XI[F11][activator]//Coagulation factor XIII A chain[F13A1][activator]//Coagulation factor XIII B chain[F13B][activator]//Fibrinogen alpha chain[FGA][activator]//Fibrinogen beta chain[FGB][activator]//Fibrinogen gamma chain[FGG][activator]	8	0	713
DB11572	Thrombin alfa	approved	biotech	Coagulation factor V[F5][activator]//Coagulation factor VIII[F8][activator]//Coagulation factor XI[F11][activator]//Coagulation factor XIII A chain[F13A1][activator]//Coagulation factor XIII B chain[F13B][activator]//Fibrinogen alpha chain[FGA][activator]//Fibrinogen beta chain[FGB][activator]//Fibrinogen gamma chain[FGG][activator]	8	0	713
DB15334	Biochanin A	investigational	small_molecule	Aromatase (CYP19A1)[CYP19A1][]//Estrogen-related receptor-alpha (ESRRA)[ESRRA][]//Fatty acid synthase (FASN)[FASN][]	3	0	715
DB00150	Tryptophan	approved//nutraceutical//withdrawn	small_molecule	Indoleamine 2,3-dioxygenase 1 (IDO1)[IDO1][]	1	0	717.5
DB03254	4-Phenyl-1h-Imidazole	experimental	small_molecule	Indoleamine 2,3-dioxygenase 1 (IDO1)[IDO1][]	1	0	717.5
DB11717	Epacadostat	investigational	small_molecule	Indoleamine 2,3-dioxygenase 1 (IDO1)[IDO1][]	1	0	717.5
DB12827	Indoximod	investigational	small_molecule	Indoleamine 2,3-dioxygenase 1 (IDO1)[IDO1][]	1	0	717.5
DB00032	Menotropins	approved	biotech	Follicle-stimulating hormone receptor[FSHR][binder]//Lutropin-choriogonadotropic hormone receptor[LHCGR][]	2	0.00103413	720.5
DB00097	Choriogonadotropin alfa	approved	biotech	Follicle-stimulating hormone receptor[FSHR][binder]//Lutropin-choriogonadotropic hormone receptor[LHCGR][]	2	0	720.5
DB00613	Amodiaquine	approved//investigational	small_molecule	Histamine N-methyltransferase (HNMT)[HNMT][]	1	0	723.5	-0.011
DB00830	Phenmetrazine	approved//illicit	small_molecule	Norepinephrine transporter (NET)[SLC6A2][]//Sodium-dependent dopamine transporter[SLC6A3][inhibitor]	2	0	723.5
DB01752	S-adenosyl-L-homocysteine	experimental	small_molecule	Histamine N-methyltransferase (HNMT)[HNMT][]	1	0	723.5
DB07106	SKF-91488	experimental	small_molecule	Histamine N-methyltransferase (HNMT)[HNMT][]	1	0	723.5
DB06579	Adipiplon	investigational	small_molecule	GABA(A) receptor alpha-3 (GABRA3)[GABRA3][]//GABA-A receptor (benzodiazepine site)[GABRA6, GABRG1, GABRA1, GABRA5, GABRG2, GABRG3, GABRA2, GABRA4][partial agonist]	2	0	726
DB00993	Azathioprine	approved	small_molecule	Amidophosphoribosyltransferase (PPAT)[PPAT][]	1	0	727	-0.243
DB01198	Zopiclone	approved	small_molecule	Gamma-aminobutyric acid receptor subunit alpha-1[GABRA1][potentiator]//Gamma-aminobutyric acid receptor subunit alpha-2[GABRA2][potentiator]//Gamma-aminobutyric acid receptor subunit alpha-3[GABRA3][potentiator]//Gamma-aminobutyric acid receptor subunit alpha-5[GABRA5][potentiator]	4	0	728
DB13872	Lormetazepam	approved	small_molecule	Gamma-aminobutyric acid receptor subunit alpha-1[GABRA1][positive allosteric modulator]//Gamma-aminobutyric acid receptor subunit alpha-2[GABRA2][positive allosteric modulator]//Gamma-aminobutyric acid receptor subunit alpha-3[GABRA3][positive allosteric modulator]//Gamma-aminobutyric acid receptor subunit alpha-5[GABRA5][positive allosteric modulator]//Gamma-aminobutyric acid receptor subunit ga…	5	0	729
DB00476	Duloxetine	approved	small_molecule	Serotonin transporter (SERT)[SLC6A4][]//Sodium-dependent noradrenaline transporter[SLC6A2][inhibitor]	2	0	730.5
DB08918	Levomilnacipran	approved//investigational	small_molecule	Serotonin transporter (SERT)[SLC6A4][]//Sodium-dependent noradrenaline transporter[SLC6A2][inhibitor]	2	0	730.5
DB00285	Venlafaxine	approved	small_molecule	Norepinephrine transporter (NET)[SLC6A2][]//Serotonin transporter (SERT)[SLC6A4][]	2	0	736
DB00344	Protriptyline	approved	small_molecule	Norepinephrine transporter (NET)[SLC6A2][]//Sodium-dependent serotonin transporter[SLC6A4][inhibitor]	2	0	736	0.022
DB00458	Imipramine	approved	small_molecule	Norepinephrine transporter (NET)[SLC6A2][]//Sodium-dependent serotonin transporter[SLC6A4][inhibitor]	2	0	736	-0.174
DB00543	Amoxapine	approved	small_molecule	Norepinephrine transporter (NET)[SLC6A2][]//Sodium-dependent serotonin transporter[SLC6A4][inhibitor]	2	0	736	-0.147
DB00726	Trimipramine	approved	small_molecule	Sodium-dependent noradrenaline transporter[SLC6A2][inhibitor]//Sodium-dependent serotonin transporter[SLC6A4][inhibitor]	2	0	736	0.173
DB01698	Rutin	approved//experimental//investigational	small_molecule	Dihydrodiol dehydrogenase type I (AKR1C3)[AKR1C3][]	1	0	736
DB04889	Bicifadine	investigational	small_molecule	Norepinephrine transporter (NET)[SLC6A2][]//Serotonin transporter (SERT)[SLC6A4][]	2	0	736
DB04896	Milnacipran	approved//investigational	small_molecule	Sodium-dependent noradrenaline transporter[SLC6A2][inhibitor]//Sodium-dependent serotonin transporter[SLC6A4][inhibitor]	2	0	736
DB06700	Desvenlafaxine	approved//investigational	small_molecule	Sodium-dependent noradrenaline transporter[SLC6A2][inhibitor]//Sodium-dependent serotonin transporter[SLC6A4][inhibitor]	2	0	736
DB00226	Guanadrel	approved	small_molecule	Sodium-dependent noradrenaline transporter[SLC6A2][partial agonist]	1	0	744.5	0.176
DB00234	Reboxetine	approved//experimental	small_molecule	Norepinephrine transporter (NET)[SLC6A2][]	1	0	744.5
DB00289	Atomoxetine	approved	small_molecule	Norepinephrine transporter (NET)[SLC6A2][]	1	0	744.5
DB00934	Maprotiline	approved//investigational	small_molecule	Sodium-dependent noradrenaline transporter[SLC6A2][inhibitor]	1	0	744.5	0.185
DB01170	Guanethidine	approved	small_molecule	Sodium-dependent noradrenaline transporter[SLC6A2][inducer]	1	0	744.5	-0.162
DB04840	Debrisoquine	approved//investigational	small_molecule	Sodium-dependent noradrenaline transporter[SLC6A2][inducer]	1	0	744.5	-0.284
DB09185	Viloxazine	approved//investigational//withdrawn	small_molecule	Sodium-dependent noradrenaline transporter[SLC6A2][inhibitor]	1	0	744.5
DB12395	Esreboxetine	investigational	small_molecule	Norepinephrine transporter (NET)[SLC6A2][]	1	0	744.5
DB01396	Digitoxin	approved//investigational	small_molecule	Sodium/potassium-transporting ATPase (SPT ATPase)[ATP1B1, ATP1B2, ATP1B3, ATP1A3, ATP1A1, ATP1A2][]	1	0	749
DB00992	Methyl aminolevulinate	approved//investigational	small_molecule	Ferrochelatase (FECH)[FECH][]	1	0	750.5
DB01911	N-Methylmesoporphyrin	experimental	small_molecule	Ferrochelatase (FECH)[FECH][]	1	0	750.5
DB01250	Olsalazine	approved	small_molecule	Interferon gamma[IFNG][]//Thiopurine S-methyltransferase[TPMT][inhibitor]	2	0	752.5
DB06775	Carglumic acid	approved	small_molecule	Carbamoyl-phosphate synthetase I (CPS1)[CPS1][]	1	0	752.5
DB06157	Istaroxime	investigational	small_molecule	Sodium/potassium-transporting ATPase (SPT ATPase)[ATP1A2, ATP1B1, ATP1A3, ATP1A1, ATP1B3, ATP1B2][]	1	0	754
DB02426	Carboxyatractyloside	experimental	small_molecule	Adenine nucleotide translocator 1 (SLC25A4)[SLC25A4][]	1	0	755.5
DB04178	Di-Stearoyl-3-Sn-Phosphatidylcholine	experimental	small_molecule	Adenine nucleotide translocator 1 (SLC25A4)[SLC25A4][]	1	0	755.5
DB01367	Rasagiline	approved	small_molecule	Amine oxidase [flavin-containing] B[MAOB][inhibitor]//Apoptosis regulator Bcl-2[BCL2][activator]	2	0	757
DB00422	Methylphenidate	approved//investigational	small_molecule	Dopamine transporter (DAT)[SLC6A3][]	1	0	761
DB00745	Modafinil	approved//investigational	small_molecule	Dopamine transporter (DAT)[SLC6A3][]	1	0.00103413	761
DB03701	Vanoxerine	investigational	small_molecule	Dopamine transporter (DAT)[SLC6A3][]	1	0	761	0.178
DB04836	Amineptine	illicit//withdrawn//servier	small_molecule	Dopamine transporter (DAT)[SLC6A3][]	1	0	761
DB04947	Altropane	investigational	small_molecule	Dopamine transporter (DAT)[SLC6A3][]	1	0	761
DB08824	Ioflupane I-123	approved	small_molecule	Dopamine transporter (DAT)[SLC6A3][]	1	0	761
DB14066	Tetrandrine	experimental	small_molecule	Dopamine transporter (DAT)[SLC6A3][]	1	0.0134436	761	-0.094
DB09302	Alirocumab	approved	biotech	Proprotein convertase subtilisin/kexin type 9[PCSK9][inhibitor]	1	0	765
DB04851	Biricodar	investigational	small_molecule	Multidrug resistance protein 1 (ABCB1)[ABCB1][]	1	0	771.5
DB04881	Elacridar	investigational	small_molecule	Multidrug resistance protein 1 (ABCB1)[ABCB1][]	1	0	771.5
DB04905	Tesmilifene	investigational	small_molecule	P-glycoprotein 1[ABCB1][inducer]	1	0	771.5
DB06191	Zosuquidar	investigational	small_molecule	P-glycoprotein 1[ABCB1][inhibitor]	1	0	771.5
DB06240	Tariquidar	investigational	small_molecule	Multidrug resistance protein 1 (ABCB1)[ABCB1][]	1	0	771.5
DB14061	Hycanthone	experimental	small_molecule	P-glycoprotein 1[ABCB1][inhibitor]	1	0	771.5	-0.164
DB14062	Concanamycin A	experimental	small_molecule	P-glycoprotein 1[ABCB1][inhibitor]	1	0	771.5
DB14063	Dexverapamil	experimental	small_molecule	P-glycoprotein 1[ABCB1][inhibitor]	1	0	771.5	0.044
DB14064	Emopamil	experimental	small_molecule	P-glycoprotein 1[ABCB1][inhibitor]	1	0	771.5
DB14069	ONT-093	investigational	small_molecule	P-glycoprotein 1[ABCB1][inhibitor]	1	0	771.5
DB14070	HM-30181	experimental	small_molecule	P-glycoprotein 1[ABCB1][inhibitor]	1	0	771.5
DB14072	Reversin 121	experimental	small_molecule	P-glycoprotein 1[ABCB1][inhibitor]	1	0	771.5
DB00232	Methyclothiazide	approved	small_molecule	Solute carrier family 12 member 1 (SLC12A1)[SLC12A1][]	1	0	780.5
DB00695	Furosemide	approved//vet_approved	small_molecule	Solute carrier family 12 member 1 (SLC12A1)[SLC12A1][]	1	0	780.5	-0.123
DB00761	Potassium chloride	approved//withdrawn	small_molecule	Solute carrier family 12 member 1 (SLC12A1)[SLC12A1][]	1	0	780.5
DB00774	Hydroflumethiazide	approved//investigational	small_molecule	Solute carrier family 12 member 1[SLC12A1][inhibitor]	1	0	780.5	0.002
DB02860	Calyculin A	experimental	small_molecule	Solute carrier family 12 member 1 (SLC12A1)[SLC12A1][]	1	0	780.5
DB02925	Piretanide	approved	small_molecule	Solute carrier family 12 member 1 (SLC12A1)[SLC12A1][]	1	0	780.5	-0.128
DB01429	Aprindine	experimental	small_molecule	Calmodulin (CALM)[CALM3, CALM2, CALM1][]//Sodium channel protein type 5 subunit alpha[SCN5A][inhibitor]	2	0	784
DB01296	Glucosamine	approved//investigational	small_molecule	Interleukin-1 beta (IL1B)[IL1B][]//Matrix metalloproteinase-9[MMP9][antagonist]	2	0	785
DB01689	Inhibitor Idd 384	experimental	small_molecule	Aldose reductase (AKR1B1)[AKR1B1][]	1	0	792.5
DB02020	Alrestatin	experimental	small_molecule	Aldose reductase (AKR1B1)[AKR1B1][]	1	0	792.5
DB02021	Fidarestat	experimental	small_molecule	Aldose reductase (AKR1B1)[AKR1B1][]	1	0	792.5
DB02132	Zenarestat	experimental	small_molecule	Aldose reductase (AKR1B1)[AKR1B1][]	1	0	792.5
DB02712	Sorbinil	experimental//investigational	small_molecule	Aldose reductase (AKR1B1)[AKR1B1][]	1	0	792.5
DB02834	IDD552	experimental	small_molecule	Aldose reductase (AKR1B1)[AKR1B1][]	1	0	792.5
DB02994	Cacodylic acid	experimental	small_molecule	Aldose reductase (AKR1B1)[AKR1B1][]	1	0	792.5
DB05327	Ranirestat	investigational	small_molecule	Aldose reductase (AKR1B1)[AKR1B1][]	1	0	792.5
DB07063	Lidorestat	investigational	small_molecule	Aldose reductase (AKR1B1)[AKR1B1][]	1	0	792.5
DB07139	3-[5-(3-nitrophenyl)thiophen-2-yl]propanoic acid	experimental	small_molecule	Aldose reductase (AKR1B1)[AKR1B1][]	1	0	792.5
DB07187	CP-744809	experimental	small_molecule	Aldose reductase (AKR1B1)[AKR1B1][]	1	0	792.5
DB08084	IDD594	experimental	small_molecule	Aldose reductase (AKR1B1)[AKR1B1][]	1	0	792.5
DB08772	Zopolrestat	experimental	small_molecule	Aldose reductase (AKR1B1)[AKR1B1][]	1	0	792.5
DB15293	Epalrestat	investigational	small_molecule	Aldose reductase (AKR1B1)[AKR1B1][]	1	0	792.5
DB00154	Dihomo-gamma-linolenic acid	investigational//nutraceutical	small_molecule	Prostaglandin G/H synthase 1 (COX-1)[PTGS1][]//Prostaglandin G/H synthase 2[PTGS2][]	2	0	814.5
DB00554	Piroxicam	approved//investigational	small_molecule	Prostaglandin G/H synthase 1 (COX-1)[PTGS1][]//Prostaglandin G/H synthase 2[PTGS2][inhibitor]	2	0	814.5	0.1
DB00788	Naproxen	approved//vet_approved	small_molecule	Prostaglandin G/H synthase 1[PTGS1][inhibitor]//Prostaglandin G/H synthase 2[PTGS2][inhibitor]	2	0.0268873	814.5	-0.172
DB00870	Suprofen	approved//withdrawn	small_molecule	Prostaglandin G/H synthase 1[PTGS1][inhibitor]//Prostaglandin G/H synthase 2[PTGS2][inhibitor]	2	0	814.5	-0.025
DB00963	Bromfenac	approved	small_molecule	Prostaglandin G/H synthase 1 (COX-1)[PTGS1][]//Prostaglandin G/H synthase 2[PTGS2][inhibitor]	2	0	814.5
DB00991	Oxaprozin	approved	small_molecule	Prostaglandin G/H synthase (COX)[PTGS1][]//Prostaglandin G/H synthase 2[PTGS2][inhibitor]	2	0	814.5	0.076
DB01283	Lumiracoxib	approved//investigational	small_molecule	Prostaglandin G/H synthase 1[PTGS1][inhibitor]//Prostaglandin G/H synthase 2[PTGS2][inhibitor]	2	0	814.5
DB01397	Magnesium salicylate	experimental	small_molecule	Prostaglandin G/H synthase 1[PTGS1][inhibitor]//Prostaglandin G/H synthase 2[PTGS2][inhibitor]	2	0	814.5
DB01399	Salsalate	approved	small_molecule	Prostaglandin G/H synthase 1[PTGS1][inhibitor]//Prostaglandin G/H synthase 2[PTGS2][inhibitor]	2	0	814.5
DB01600	Tiaprofenic acid	approved	small_molecule	Prostaglandin G/H synthase 1[PTGS1][inhibitor]//Prostaglandin G/H synthase 2[PTGS2][inhibitor]	2	0	814.5	0.05
DB04828	Zomepirac	withdrawn	small_molecule	Prostaglandin G/H synthase (COX)[PTGS1, PTGS2][]	1	0	814.5	-0.128
DB06682	Naproxcinod	investigational	small_molecule	Prostaglandin G/H synthase (COX)[PTGS1, PTGS2][]	1	0	814.5
DB06725	Lornoxicam	approved//investigational	small_molecule	Prostaglandin G/H synthase 1[PTGS1][inhibitor]//Prostaglandin G/H synthase 2[PTGS2][inhibitor]	2	0	814.5
DB06802	Nepafenac	approved//investigational	small_molecule	Prostaglandin G/H synthase (COX)[PTGS1, PTGS2][]	1	0	814.5
DB07477	Felbinac	experimental	small_molecule	Prostaglandin G/H synthase (COX)[PTGS1, PTGS2][]	1	0	814.5	-0.316
DB08887	Icosapent ethyl	approved//investigational//nutraceutical	small_molecule	Prostaglandin G/H synthase (COX)[PTGS1, PTGS2][]	1	0	814.5
DB08981	Fenbufen	approved	small_molecule	Prostaglandin G/H synthase 1 (COX-1)[PTGS1][]//Prostaglandin G/H synthase 2 (COX-2)[PTGS2][]	2	0	814.5	-0.117
DB09212	Loxoprofen	approved	small_molecule	Prostaglandin G/H synthase 1[PTGS1][antagonist]//Prostaglandin G/H synthase 2[PTGS2][antagonist]	2	0	814.5
DB09213	Dexibuprofen	approved//investigational	small_molecule	Prostaglandin G/H synthase (COX)[PTGS1][]//Prostaglandin G/H synthase 2[PTGS2][inhibitor]	2	0	814.5	0.456
DB09215	Droxicam	withdrawn	small_molecule	Prostaglandin G/H synthase 1[PTGS1][inhibitor]//Prostaglandin G/H synthase 2[PTGS2][inhibitor]	2	0	814.5
DB09216	Tolfenamic acid	approved//investigational	small_molecule	Prostaglandin G/H synthase 1[PTGS1][antagonist]//Prostaglandin G/H synthase 2[PTGS2][antagonist]	2	0	814.5	-0.018
DB11079	Trolamine salicylate	approved	small_molecule	Prostaglandin G/H synthase 1[PTGS1][inhibitor]//Prostaglandin G/H synthase 2[PTGS2][inhibitor]	2	0	814.5
DB11201	Menthyl salicylate	approved	small_molecule	Prostaglandin G/H synthase 1[PTGS1][antagonist]//Prostaglandin G/H synthase 2[PTGS2][antagonist]	2	0	814.5
DB11323	Glycol salicylate	approved	small_molecule	Prostaglandin G/H synthase 1[PTGS1][antagonist]//Prostaglandin G/H synthase 2[PTGS2][antagonist]	2	0	814.5
DB12150	Pelubiprofen	investigational	small_molecule	Prostaglandin G/H synthase (COX)[PTGS1, PTGS2][]	1	0	814.5
DB12354	Imrecoxib	investigational	small_molecule	Prostaglandin G/H synthase 1 (COX-1)[PTGS1][]//Prostaglandin G/H synthase 2 (COX-2)[PTGS2][]	2	0	814.5
DB12445	Nitroaspirin	investigational	small_molecule	Prostaglandin G/H synthase (COX)[PTGS1, PTGS2][]	1	0	814.5
DB13308	Oxametacin	experimental	small_molecule	Prostaglandin G/H synthase 1 (COX-1)[PTGS1][]//Prostaglandin G/H synthase 2 (COX-2)[PTGS2][]	2	0	814.5
DB13346	Bufexamac	approved//withdrawn	small_molecule	Prostaglandin G/H synthase 1[PTGS1][inhibitor]//Prostaglandin G/H synthase 2[PTGS2][inhibitor]	2	0	814.5	-0.051
DB13783	Acemetacin	approved//investigational	small_molecule	Prostaglandin G/H synthase 1[PTGS1][antagonist]//Prostaglandin G/H synthase 2[PTGS2][antagonist]	2	0	814.5	0.025
DB00418	Secobarbital	approved//vet_approved	small_molecule	GABA(A) receptor alpha-1 (GABRA1)[GABRA1][]//Gamma-aminobutyric acid receptor subunit alpha-2[GABRA2][potentiator]//Gamma-aminobutyric acid receptor subunit alpha-3[GABRA3][potentiator]//Gamma-aminobutyric acid receptor subunit alpha-4[GABRA4][potentiator]//Gamma-aminobutyric acid receptor subunit alpha-5[GABRA5][potentiator]//Gamma-aminobutyric acid receptor subunit alpha-6[GABRA6][potentiator]	6	0	834
DB00599	Thiopental	approved//vet_approved	small_molecule	Gamma-aminobutyric acid receptor subunit alpha-1[GABRA1][potentiator]//Gamma-aminobutyric acid receptor subunit alpha-2[GABRA2][potentiator]//Gamma-aminobutyric acid receptor subunit alpha-3[GABRA3][potentiator]//Gamma-aminobutyric acid receptor subunit alpha-4[GABRA4][potentiator]//Gamma-aminobutyric acid receptor subunit alpha-5[GABRA5][potentiator]//Gamma-aminobutyric acid receptor subunit alp…	6	0	834
DB00849	Methylphenobarbital	approved	small_molecule	Gamma-aminobutyric acid receptor subunit alpha-1[GABRA1][potentiator]//Gamma-aminobutyric acid receptor subunit alpha-2[GABRA2][potentiator]//Gamma-aminobutyric acid receptor subunit alpha-3[GABRA3][potentiator]//Gamma-aminobutyric acid receptor subunit alpha-4[GABRA4][potentiator]//Gamma-aminobutyric acid receptor subunit alpha-5[GABRA5][potentiator]//Gamma-aminobutyric acid receptor subunit alp…	6	0	834
DB01351	Amobarbital	approved//illicit	small_molecule	GABA(A) receptor alpha-1 (GABRA1)[GABRA1][]//Gamma-aminobutyric acid receptor subunit alpha-2[GABRA2][potentiator]//Gamma-aminobutyric acid receptor subunit alpha-3[GABRA3][potentiator]//Gamma-aminobutyric acid receptor subunit alpha-4[GABRA4][potentiator]//Gamma-aminobutyric acid receptor subunit alpha-5[GABRA5][potentiator]//Gamma-aminobutyric acid receptor subunit alpha-6[GABRA6][potentiator]	6	0	834
DB01352	Aprobarbital	experimental//illicit	small_molecule	Gamma-aminobutyric acid receptor subunit alpha-1[GABRA1][potentiator]//Gamma-aminobutyric acid receptor subunit alpha-2[GABRA2][potentiator]//Gamma-aminobutyric acid receptor subunit alpha-3[GABRA3][potentiator]//Gamma-aminobutyric acid receptor subunit alpha-4[GABRA4][potentiator]//Gamma-aminobutyric acid receptor subunit alpha-5[GABRA5][potentiator]//Gamma-aminobutyric acid receptor subunit alp…	6	0	834
DB01353	Butobarbital	approved//illicit	small_molecule	Gamma-aminobutyric acid receptor subunit alpha-1[GABRA1][potentiator]//Gamma-aminobutyric acid receptor subunit alpha-2[GABRA2][potentiator]//Gamma-aminobutyric acid receptor subunit alpha-3[GABRA3][potentiator]//Gamma-aminobutyric acid receptor subunit alpha-4[GABRA4][potentiator]//Gamma-aminobutyric acid receptor subunit alpha-5[GABRA5][potentiator]//Gamma-aminobutyric acid receptor subunit alp…	6	0	834
DB01354	Heptabarbital	experimental	small_molecule	Gamma-aminobutyric acid receptor subunit alpha-1[GABRA1][potentiator]//Gamma-aminobutyric acid receptor subunit alpha-2[GABRA2][potentiator]//Gamma-aminobutyric acid receptor subunit alpha-3[GABRA3][potentiator]//Gamma-aminobutyric acid receptor subunit alpha-4[GABRA4][potentiator]//Gamma-aminobutyric acid receptor subunit alpha-5[GABRA5][potentiator]//Gamma-aminobutyric acid receptor subunit alp…	6	0	834
DB01355	Hexobarbital	experimental	small_molecule	GABA(A) receptor alpha-1 (GABRA1)[GABRA1][]//Gamma-aminobutyric acid receptor subunit alpha-2[GABRA2][potentiator]//Gamma-aminobutyric acid receptor subunit alpha-3[GABRA3][potentiator]//Gamma-aminobutyric acid receptor subunit alpha-4[GABRA4][potentiator]//Gamma-aminobutyric acid receptor subunit alpha-5[GABRA5][potentiator]//Gamma-aminobutyric acid receptor subunit alpha-6[GABRA6][potentiator]	6	0	834
DB01483	Barbital	illicit	small_molecule	Gamma-aminobutyric acid receptor subunit alpha-1[GABRA1][potentiator]//Gamma-aminobutyric acid receptor subunit alpha-2[GABRA2][potentiator]//Gamma-aminobutyric acid receptor subunit alpha-3[GABRA3][potentiator]//Gamma-aminobutyric acid receptor subunit alpha-4[GABRA4][potentiator]//Gamma-aminobutyric acid receptor subunit alpha-5[GABRA5][potentiator]//Gamma-aminobutyric acid receptor subunit alp…	6	0	834
DB11365	Sennosides	experimental	small_molecule	Aquaporin-3[AQP3][inhibitor]	1	0	839
DB06716	Fospropofol	approved//illicit//investigational	small_molecule	Gamma-aminobutyric acid receptor subunit beta-2[GABRB2][potentiator]//Gamma-aminobutyric acid receptor subunit beta-3[GABRB3][potentiator]	2	0	840
DB12948	Didox	investigational	small_molecule	Ribonucleotide reductase (RIR)[RRM2B, RRM1, RRM2][]	1	0	841
[truncated: 2,251 more rows]

## Sheet: Cytokine storm
Drugbank ID	Drug name	Groups	Drug type	N Targets	Targets	COVID CT	network_rank	cmap_score	IL
DB01257	Eculizumab	approved//investigational	biotech	1	Complement C5[C5][antibody]	0.00206825	1
[truncated: 3,091 more rows]
